# Supplementary material for: Auditory Sketches: Very Sparse Representations of Sounds Are Still Recognizable
Source: PLoS One. 2016 Mar 7;11(3):e0150313. doi: 10.1371/journal.pone.0150313 (PMC4780819; doi:10.1371/journal.pone.0150313)
Supplement: S1 Dataset — (XLSX) [file pone.0150313.s001.xlsx]

## Sheet: Feuil1
d'	instruments						birds						vehicles						voices
	with auditory model			without auditory model			with auditory model			without auditory model			with auditory model			without auditory model			with auditory model			without auditory model
participants	10 feat./s	100 feat./s	1000 feat./s	10 feat./s	100 feat./s	1000 feat./s	10 feat./s	100 feat./s	1000 feat./s	10 feat./s	100 feat./s	1000 feat./s	10 feat./s	100 feat./s	1000 feat./s	10 feat./s	100 feat./s	1000 feat./s	10 feat./s	100 feat./s	1000 feat./s	10 feat./s	100 feat./s	1000 feat./s
1	0.48	0.8043	1.059	0.6861	1.247	1.173	2.109	1.692	2.224	1.603	2.097	2.253	0.5524	0.4971	2.058	1.603	2.242	2.132	0.5218	0.4814	1.561	-1.374	-1.203	-0.9898
2	0.2061	0.8813	1.059	0.6168	0.8127	0.511	1.971	2.46	1.937	1.243	1.485	1.122	0.6293	0.8569	1.904	-0.04224	0.7207	2.143	0.6885	0.9191	1.258	-1.503	-0.6154	-0.02528
3	0.3364	0.8419	1.455	0.02166	1.576	0.9781	2.373	2.43	2.456	1.247	2.251	2.49	0.9948	0.725	1.8	1.072	1.585	4.193	0.7038	0.3834	1.562	-1.313	-0.8529	-0.5087
4	0.6908	0.6209	1.011	0.8496	1.069	1.347	2.016	2.449	2.46	1.276	1.08	1.72	1.275	1.129	1.656	1.89	1.699	2.195	-1.354	0.85	1.589	-0.3456	0.5041	1.472
5	0.4199	0.4394	0.4947	1.042	0.7724	0.6412	2.831	2.794	2.115	2.025	1.285	1.523	-0.7945	1.133	1.365	1.923	1.823	2.09	-0.8987	0.5661	0.8688	-0.8998	0.6413	0.5869
6	0.8813	1.262	1.306	0.5197	1.36	1.13	2.233	2.34	1.861	1.333	1.687	1.838	0.872	1.206	1.883	1.662	1.668	1.798	0.4968	0.8378	1.236	-1.438	1.379	-0.7376
7	0.3476	1.296	1.53	0.9875	0.6707	1.422	2.272	2.318	2.454	2.024	1.413	2.206	0.7888	1.19	2.593	1.033	1.117	4.178	0.4055	0.9187	1.599	-1.296	-1.012	1.682
8	0.4263	0.8913	0.7902	0.496	1.59	0.8977	2.43	1.062	1.899	1.986	1.627	1.374	1.195	1.125	1.569	0.8976	2.071	1.872	0.5005	-1.188	-0.1167	-1.36	-1.178	-1.268
9	0.01329	0.5791	1.003	0.9538	0.7623	1.503	3.936	2.1	1.545	1.083	1.074	2.063	1.03	1.164	1.502	1.635	1.615	2.264	-1.495	0.7067	1.084	-1.376	-0.2608	1.759
10	0.08534	0.7013	1.623	-0.6775	1.611	1.363	1.54	4.289	1.555	2.968	1.781	1.524	1.171	1.236	4.453	0.7346	3.96	3.606	-1.373	-0.8734	-0.8897	-1.339	-0.7621	0.03828
11	0.5763	-0.5253	0.687	0.625	0.5785	1.018	2.702	1.635	2.054	1.159	1.282	1.908	1.306	0.004719	4.195	1.093	1.309	2.876	0.8386	0.4035	1.544	-0.9578	-0.4641	-1.15
12	0.2599	0.9722	1.246	0.4387	1.081	1.281	1.842	2.121	2.225	1.495	1.759	2.374	0.4533	1.277	1.94	1.107	1.947	2.354	0.7607	-1.13	1.501	-1.352	-0.9863	-0.0465
13	0.3938	0.8249	0.6853	0.4572	0.8233	1.045	2.615	2.081	2.074	1.974	1.969	2.417	-2.06	1.146	1.93	0.6479	1.696	2.756	0.3337	1.007	1.081	-1.422	-0.8172	-0.1295
