# Supplementary material for: Auditory Sketches: Very Sparse Representations of Sounds Are Still Recognizable
Source: PLoS One. 2016 Mar 7;11(3):e0150313. doi: 10.1371/journal.pone.0150313 (PMC4780819; doi:10.1371/journal.pone.0150313)
Supplement: S2 Dataset — (XLSX) [file pone.0150313.s002.xlsx]

## Sheet: With auditory model 10 fs
	Instrument	Instrument	Instrument	Instrument	Instrument	Instrument	Instrument	Instrument	Instrument	Instrument	Instrument	Instrument	Instrument	Instrument	Instrument	Instrument	Instrument	Instrument	Instrument	Instrument	Instrument	Instrument	Instrument	Instrument	Instrument	Instrument	Instrument	Instrument	Instrument	Instrument	Bird	Bird	Bird	Bird	Bird	Bird	Bird	Bird	Bird	Bird	Bird	Bird	Bird	Bird	Bird	Bird	Bird	Bird	Bird
Instrument	0	0.170344	0.139969	0.0682913	0.139462	0.0829659	0.0897333	0.188876	0.0860134	0.082681	0.140943	0.0975372	0.104184	0.151472	0.101031	0.139152	0.104782	0.141763	0.191138	0.15368	0.146416	0.184844	0.195514	0.21991	0.166545	0.118583	0.115922	0.0647598	0.120667	0.123852	0.24795	0.231358	0.222644	0.196709	0.220822	0.208611	0.223377	0.242798	0.227585	0.182306	0.168025	0.199363	0.220179	0.202026	0.177467	0.190892	0.232068	0.220906	0.219254
Instrument	0.170344	0	0.125778	0.1754	0.227892	0.23123	0.185673	0.240088	0.227676	0.109581	0.232254	0.230418	0.222561	0.224155	0.23201	0.0693256	0.103164	0.121167	0.158424	0.154174	0.125503	0.183088	0.174622	0.168528	0.0925053	0.182427	0.140298	0.22566	0.223268	0.227793	0.185301	0.207556	0.22518	0.171439	0.20767	0.20292	0.213572	0.225581	0.219752	0.173647	0.0602782	0.188791	0.216822	0.191645	0.183764	0.183993	0.210208	0.211041	0.185821
Instrument	0.139969	0.125778	0	0.153801	0.19206	0.168256	0.202903	0.249749	0.165955	0.145165	0.195172	0.179442	0.217982	0.211819	0.17737	0.101368	0.0921375	0.126443	0.13998	0.18788	0.144128	0.1614	0.157214	0.209647	0.132937	0.109768	0.0889669	0.169261	0.174392	0.188976	0.228364	0.225782	0.190362	0.139416	0.190591	0.197806	0.211181	0.237048	0.223916	0.140131	0.1017	0.175368	0.197613	0.24668	0.158074	0.167603	0.210033	0.195559	0.208529
Instrument	0.0682913	0.1754	0.153801	0	0.14406	0.0959749	0.0794934	0.177192	0.085644	0.0693446	0.142042	0.108603	0.109258	0.154347	0.109509	0.157203	0.104996	0.142832	0.15785	0.142945	0.148244	0.153288	0.1634	0.171853	0.174984	0.122151	0.133755	0.079621	0.122966	0.123214	0.201248	0.193453	0.195945	0.170086	0.194767	0.173289	0.185111	0.20531	0.191325	0.151194	0.162251	0.164732	0.187544	0.181355	0.140217	0.156109	0.201117	0.188371	0.184239
Instrument	0.139462	0.227892	0.19206	0.14406	0	0.0735957	0.143668	0.0773139	0.0783715	0.170339	0.0296916	0.0586804	0.150375	0.0246413	0.0660701	0.198151	0.205794	0.203727	0.206712	0.22431	0.212025	0.212921	0.210725	0.253672	0.208532	0.16764	0.179845	0.0923636	0.0463933	0.0504323	0.275049	0.253597	0.237101	0.208676	0.234823	0.238645	0.244775	0.267534	0.255208	0.22447	0.229421	0.224377	0.246414	0.125389	0.219929	0.220561	0.245248	0.247839	0.255184
Instrument	0.0829659	0.23123	0.168256	0.0959749	0.0735957	0	0.108019	0.132232	0.0250505	0.13437	0.0816953	0.0187606	0.102124	0.0878694	0.0313179	0.189101	0.175241	0.191195	0.196889	0.191432	0.194544	0.2009	0.201937	0.242682	0.211179	0.134775	0.157944	0.0374735	0.0815265	0.0563609	0.258928	0.242634	0.224309	0.19938	0.220678	0.222621	0.231613	0.253192	0.24058	0.203673	0.209349	0.209092	0.228388	0.158895	0.200214	0.202931	0.235859	0.230344	0.239303
Instrument	0.0897333	0.185673	0.202903	0.0794934	0.143668	0.108019	0	0.148731	0.103893	0.0979026	0.14923	0.113809	0.0565939	0.142945	0.117745	0.162414	0.169119	0.143693	0.207791	0.118124	0.138102	0.208878	0.213626	0.220496	0.184481	0.156854	0.162838	0.0829267	0.14527	0.122853	0.263276	0.249043	0.249421	0.205636	0.238073	0.231562	0.240815	0.262217	0.245339	0.219372	0.181795	0.228347	0.252244	0.157621	0.217076	0.213475	0.242508	0.253869	0.230269
Instrument	0.188876	0.240088	0.249749	0.177192	0.0773139	0.132232	0.148731	0	0.133482	0.187556	0.0799519	0.117558	0.132704	0.0631014	0.119386	0.234825	0.251207	0.222314	0.253611	0.208846	0.218613	0.258018	0.256882	0.265978	0.237074	0.22424	0.230756	0.143691	0.090684	0.097832	0.290145	0.280071	0.29877	0.268483	0.289396	0.278941	0.288201	0.302604	0.291788	0.284385	0.245379	0.279085	0.29732	0.0750258	0.270237	0.266521	0.291842	0.301842	0.273907
Instrument	0.0860134	0.227676	0.165955	0.085644	0.0783715	0.0250505	0.103893	0.133482	0	0.123382	0.0814028	0.0335377	0.110389	0.0877314	0.0251603	0.18425	0.165094	0.185372	0.192821	0.184296	0.186903	0.193269	0.196234	0.232364	0.221585	0.134849	0.161496	0.0429252	0.074273	0.0613781	0.257663	0.243638	0.238571	0.21816	0.238761	0.220167	0.238832	0.253376	0.234303	0.221074	0.202479	0.21996	0.238899	0.153623	0.191467	0.208443	0.243931	0.243215	0.228404
Instrument	0.082681	0.109581	0.145165	0.0693446	0.170339	0.13437	0.0979026	0.187556	0.123382	0	0.168294	0.147244	0.122291	0.178034	0.147095	0.0950758	0.112485	0.103787	0.178441	0.123188	0.108038	0.177982	0.182078	0.190029	0.101511	0.13651	0.11234	0.117737	0.153407	0.152219	0.23302	0.221636	0.218855	0.180615	0.211787	0.199362	0.211837	0.237972	0.216482	0.194617	0.125494	0.20297	0.221429	0.18526	0.188398	0.182519	0.212977	0.226852	0.203161
Instrument	0.140943	0.232254	0.195172	0.142042	0.0296916	0.0816953	0.14923	0.0799519	0.0814028	0.168294	0	0.0676478	0.155426	0.0307223	0.0713407	0.199421	0.202292	0.203015	0.213682	0.218191	0.208571	0.213841	0.216104	0.252494	0.220965	0.172808	0.177885	0.0973849	0.0341783	0.0575822	0.283459	0.265274	0.262147	0.230755	0.261786	0.242984	0.261307	0.275006	0.258912	0.250451	0.225146	0.248742	0.264673	0.115984	0.223725	0.229649	0.261157	0.273559	0.253559
Instrument	0.0975372	0.230418	0.179442	0.108603	0.0586804	0.0187606	0.113809	0.117558	0.0335377	0.147244	0.0676478	0	0.112342	0.0722532	0.0313565	0.190017	0.185199	0.193352	0.20276	0.2013	0.198877	0.207437	0.207772	0.248651	0.207925	0.149092	0.162891	0.0421612	0.0782491	0.0422877	0.267654	0.249015	0.232022	0.200874	0.229784	0.231468	0.241389	0.261334	0.249411	0.211876	0.218544	0.21957	0.237432	0.153019	0.211597	0.212227	0.240837	0.240991	0.247968
Instrument	0.104184	0.222561	0.217982	0.109258	0.150375	0.102124	0.0565939	0.132704	0.110389	0.122291	0.155426	0.112342	0	0.157932	0.113755	0.207179	0.214924	0.186	0.237137	0.154099	0.17854	0.24161	0.245121	0.253926	0.217021	0.170503	0.193737	0.0850346	0.163584	0.134933	0.279274	0.26969	0.279627	0.25123	0.271152	0.267218	0.274818	0.291005	0.280506	0.262873	0.219059	0.263668	0.28555	0.160948	0.253484	0.249738	0.280705	0.291092	0.2585
Instrument	0.151472	0.224155	0.211819	0.154347	0.0246413	0.0878694	0.142945	0.0631014	0.0877314	0.178034	0.0307223	0.0722532	0.157932	0	0.0676671	0.206407	0.220999	0.206724	0.223375	0.234767	0.209896	0.224451	0.221594	0.259957	0.220002	0.186263	0.196555	0.104235	0.0551672	0.0456173	0.29565	0.270654	0.262202	0.232785	0.260326	0.254043	0.266455	0.284396	0.268995	0.25206	0.235977	0.249756	0.268878	0.128765	0.238277	0.239997	0.264179	0.274633	0.264865
Instrument	0.101031	0.23201	0.17737	0.109509	0.0660701	0.0313179	0.117745	0.119386	0.0251603	0.147095	0.0713407	0.0313565	0.113755	0.0676671	0	0.199473	0.191152	0.203117	0.199305	0.206564	0.209006	0.207781	0.205123	0.253506	0.215602	0.145922	0.169901	0.053927	0.0767225	0.0488348	0.277826	0.261057	0.254431	0.228849	0.255902	0.237948	0.255894	0.27009	0.25175	0.242355	0.2251	0.23896	0.258194	0.154173	0.212791	0.224945	0.258455	0.262612	0.248399
Instrument	0.139152	0.0693256	0.101368	0.157203	0.198151	0.189101	0.162414	0.234825	0.18425	0.0950758	0.199421	0.190017	0.207179	0.206407	0.199473	0	0.0919625	0.078999	0.173592	0.137567	0.0877634	0.164758	0.180479	0.192395	0.0546005	0.139087	0.0779648	0.182427	0.183548	0.194841	0.243888	0.230488	0.213446	0.151761	0.207645	0.207563	0.218757	0.247585	0.225994	0.171367	0.0858928	0.196412	0.217324	0.22042	0.186882	0.179234	0.212806	0.217102	0.202119
Instrument	0.104782	0.103164	0.0921375	0.104996	0.205794	0.175241	0.169119	0.251207	0.165094	0.112485	0.202292	0.185199	0.214924	0.220999	0.191152	0.0919625	0	0.0937326	0.164879	0.131546	0.108141	0.163068	0.179851	0.180626	0.109179	0.0882631	0.0858107	0.167664	0.168311	0.195205	0.203926	0.192258	0.187482	0.160543	0.181086	0.172454	0.177405	0.202085	0.19058	0.131425	0.112528	0.151479	0.178277	0.218125	0.143943	0.160592	0.196146	0.172472	0.183623
Instrument	0.141763	0.121167	0.126443	0.142832	0.203727	0.191195	0.143693	0.222314	0.185372	0.103787	0.203015	0.193352	0.186	0.206724	0.203117	0.078999	0.0937326	0	0.187404	0.0855109	0.024408	0.182123	0.194677	0.188508	0.0910026	0.100784	0.0533042	0.183389	0.185801	0.19503	0.22662	0.224414	0.225207	0.17389	0.214707	0.209076	0.216734	0.239203	0.224324	0.18696	0.123593	0.200284	0.226458	0.200548	0.192786	0.186183	0.218187	0.22503	0.19883
Instrument	0.191138	0.158424	0.13998	0.15785	0.206712	0.196889	0.207791	0.253611	0.192821	0.178441	0.213682	0.20276	0.237137	0.223375	0.199305	0.173592	0.164879	0.187404	0	0.218629	0.192271	0.0764526	0.0575099	0.108826	0.180182	0.169594	0.165215	0.195638	0.196072	0.204037	0.190419	0.196018	0.152561	0.0977841	0.151671	0.167028	0.187425	0.21545	0.202147	0.108722	0.168988	0.139809	0.169124	0.240564	0.10563	0.105413	0.173716	0.163201	0.16328
Instrument	0.15368	0.154174	0.18788	0.142945	0.22431	0.191432	0.118124	0.208846	0.184296	0.123188	0.218191	0.2013	0.154099	0.234767	0.206564	0.137567	0.131546	0.0855109	0.218629	0	0.0706939	0.215547	0.223527	0.196919	0.147927	0.0989108	0.144189	0.181148	0.192795	0.215274	0.223472	0.228063	0.255341	0.214932	0.242784	0.225449	0.233843	0.244625	0.238266	0.216973	0.151069	0.222808	0.248828	0.178038	0.213822	0.216146	0.237845	0.249184	0.207384
Instrument	0.146416	0.125503	0.144128	0.148244	0.212025	0.194544	0.138102	0.218613	0.186903	0.108038	0.208571	0.198877	0.17854	0.209896	0.209006	0.0877634	0.108141	0.024408	0.192271	0.0706939	0	0.18937	0.200806	0.18824	0.102483	0.103876	0.0633505	0.186594	0.187491	0.200786	0.222108	0.226477	0.239572	0.186207	0.225162	0.21444	0.224664	0.241664	0.229298	0.198384	0.128277	0.211892	0.240062	0.192301	0.197917	0.195352	0.224844	0.238095	0.19933
Instrument	0.184844	0.183088	0.1614	0.153288	0.212921	0.2009	0.208878	0.258018	0.193269	0.177982	0.213841	0.207437	0.24161	0.224451	0.207781	0.164758	0.163068	0.182123	0.0764526	0.215547	0.18937	0	0.0444086	0.102653	0.190973	0.182559	0.176198	0.199399	0.191913	0.207419	0.166468	0.185302	0.134438	0.107382	0.141127	0.154125	0.178019	0.209815	0.185787	0.11849	0.157741	0.125935	0.149648	0.245657	0.0884467	0.076898	0.151915	0.148566	0.117936
Instrument	0.195514	0.174622	0.157214	0.1634	0.210725	0.201937	0.213626	0.256882	0.196234	0.182078	0.216104	0.207772	0.245121	0.221594	0.205123	0.180479	0.179851	0.194677	0.0575099	0.223527	0.200806	0.0444086	0	0.0958852	0.177949	0.179643	0.177978	0.201144	0.197161	0.204876	0.171147	0.188847	0.136624	0.109299	0.140621	0.159956	0.178197	0.212896	0.193355	0.138921	0.180282	0.133439	0.15927	0.240162	0.0864348	0.0849949	0.161016	0.152389	0.132288
Instrument	0.21991	0.168528	0.209647	0.171853	0.253672	0.242682	0.220496	0.265978	0.232364	0.190029	0.252494	0.248651	0.253926	0.259957	0.253506	0.192395	0.180626	0.188508	0.108826	0.196919	0.18824	0.102653	0.0958852	0	0.20388	0.228181	0.221414	0.242399	0.223287	0.248397	0.117526	0.124317	0.156205	0.141435	0.135599	0.127832	0.141554	0.162779	0.160983	0.146332	0.158142	0.112882	0.146311	0.224696	0.11735	0.0931771	0.141906	0.125413	0.0878883
Instrument	0.166545	0.0925053	0.132937	0.174984	0.208532	0.211179	0.184481	0.237074	0.221585	0.101511	0.220965	0.207925	0.217021	0.220002	0.215602	0.0546005	0.109179	0.0910026	0.180182	0.147927	0.102483	0.190973	0.177949	0.20388	0	0.151277	0.0923381	0.204097	0.221351	0.208373	0.233881	0.230784	0.221395	0.180298	0.216664	0.222072	0.225834	0.246541	0.240519	0.199755	0.12325	0.211202	0.227534	0.216814	0.205694	0.196696	0.225958	0.233139	0.221396
Instrument	0.118583	0.182427	0.109768	0.122151	0.16764	0.134775	0.156854	0.22424	0.134849	0.13651	0.172808	0.149092	0.170503	0.186263	0.145922	0.139087	0.0882631	0.100784	0.169594	0.0989108	0.103876	0.182559	0.179643	0.228181	0.151277	0	0.085053	0.132948	0.154567	0.158599	0.244044	0.233396	0.207644	0.182401	0.203047	0.207851	0.219172	0.244067	0.230402	0.182774	0.178261	0.193114	0.212092	0.229005	0.181613	0.186097	0.224672	0.213665	0.225029
Instrument	0.115922	0.140298	0.0889669	0.133755	0.179845	0.157944	0.162838	0.230756	0.161496	0.11234	0.177885	0.162891	0.193737	0.196555	0.169901	0.0779648	0.0858107	0.0533042	0.165215	0.144189	0.0633505	0.176198	0.177978	0.221414	0.0923381	0.085053	0	0.149392	0.16529	0.179668	0.247341	0.230464	0.210415	0.166869	0.20816	0.202864	0.221813	0.245634	0.229377	0.178052	0.154898	0.201123	0.212405	0.235141	0.182032	0.176627	0.218154	0.218269	0.223549
Instrument	0.0647598	0.22566	0.169261	0.079621	0.0923636	0.0374735	0.0829267	0.143691	0.0429252	0.117737	0.0973849	0.0421612	0.0850346	0.104235	0.053927	0.182427	0.167664	0.183389	0.195638	0.181148	0.186594	0.199399	0.201144	0.242399	0.204097	0.132948	0.149392	0	0.0988989	0.0747334	0.265315	0.245522	0.229283	0.197908	0.229249	0.22572	0.238509	0.258069	0.244113	0.20662	0.208518	0.217094	0.233546	0.174891	0.203598	0.206296	0.237945	0.236707	0.240303
Instrument	0.120667	0.223268	0.174392	0.122966	0.0463933	0.0815265	0.14527	0.090684	0.074273	0.153407	0.0341783	0.0782491	0.163584	0.0551672	0.0767225	0.183548	0.168311	0.185801	0.196072	0.192795	0.187491	0.191913	0.197161	0.223287	0.221351	0.154567	0.16529	0.0988989	0	0.0697936	0.249517	0.236087	0.236017	0.215386	0.236456	0.214153	0.23376	0.246634	0.227715	0.217021	0.198846	0.215124	0.234771	0.106354	0.18749	0.20503	0.237718	0.239248	0.221495
Instrument	0.123852	0.227793	0.188976	0.123214	0.0504323	0.0563609	0.122853	0.097832	0.0613781	0.152219	0.0575822	0.0422877	0.134933	0.0456173	0.0488348	0.194841	0.195205	0.19503	0.204037	0.215274	0.200786	0.207419	0.204876	0.248397	0.208373	0.158599	0.179668	0.0747334	0.0697936	0	0.267905	0.247157	0.231548	0.20727	0.228516	0.233667	0.239384	0.260824	0.24959	0.216823	0.221166	0.221377	0.240242	0.145631	0.215829	0.215699	0.24061	0.241987	0.251203
Bird	0.24795	0.185301	0.228364	0.201248	0.275049	0.258928	0.263276	0.290145	0.257663	0.23302	0.283459	0.267654	0.279274	0.29565	0.277826	0.243888	0.203926	0.22662	0.190419	0.223472	0.222108	0.166468	0.171147	0.117526	0.233881	0.244044	0.247341	0.265315	0.249517	0.267905	0	0.0935148	0.101765	0.182314	0.127778	0.128335	0.137719	0.150328	0.15917	0.142105	0.188686	0.0897779	0.102296	0.237008	0.114394	0.120328	0.10461	0.080794	0.106921
Bird	0.231358	0.207556	0.225782	0.193453	0.253597	0.242634	0.249043	0.280071	0.243638	0.221636	0.265274	0.249015	0.26969	0.270654	0.261057	0.230488	0.192258	0.224414	0.196018	0.228063	0.226477	0.185302	0.188847	0.124317	0.230784	0.233396	0.230464	0.245522	0.236087	0.247157	0.0935148	0	0.102856	0.190342	0.101498	0.0630378	0.0864558	0.103501	0.112429	0.158607	0.19711	0.102053	0.0872825	0.249525	0.144674	0.141283	0.092198	0.0936667	0.11473
Bird	0.222644	0.22518	0.190362	0.195945	0.237101	0.224309	0.249421	0.29877	0.238571	0.218855	0.262147	0.232022	0.279627	0.262202	0.254431	0.213446	0.187482	0.225207	0.152561	0.255341	0.239572	0.134438	0.136624	0.156205	0.221395	0.207644	0.210415	0.229283	0.236017	0.231548	0.101765	0.102856	0	0.149599	0.0818607	0.0821625	0.120037	0.162021	0.147669	0.135929	0.212563	0.0572337	0.0578372	0.253453	0.112358	0.108191	0.0841049	0.0624178	0.126983
Bird	0.196709	0.171439	0.139416	0.170086	0.208676	0.19938	0.205636	0.268483	0.21816	0.180615	0.230755	0.200874	0.25123	0.232785	0.228849	0.151761	0.160543	0.17389	0.0977841	0.214932	0.186207	0.107382	0.109299	0.141435	0.180298	0.182401	0.166869	0.197908	0.215386	0.20727	0.182314	0.190342	0.149599	0	0.151381	0.165628	0.178895	0.214961	0.199278	0.09355	0.138119	0.140578	0.158309	0.252052	0.112469	0.0990903	0.165642	0.157192	0.152557
Bird	0.220822	0.20767	0.190591	0.194767	0.234823	0.220678	0.238073	0.289396	0.238761	0.211787	0.261786	0.229784	0.271152	0.260326	0.255902	0.207645	0.181086	0.214707	0.151671	0.242784	0.225162	0.141127	0.140621	0.135599	0.216664	0.203047	0.20816	0.229249	0.236456	0.228516	0.127778	0.101498	0.0818607	0.151381	0	0.0796777	0.0977043	0.12518	0.116457	0.128437	0.197211	0.0639317	0.0741053	0.245618	0.0914936	0.0831267	0.0864099	0.0926185	0.131159
Bird	0.208611	0.20292	0.197806	0.173289	0.238645	0.222621	0.231562	0.278941	0.220167	0.199362	0.242984	0.231468	0.267218	0.254043	0.237948	0.207563	0.172454	0.209076	0.167028	0.225449	0.21444	0.154125	0.159956	0.127832	0.222072	0.207851	0.202864	0.22572	0.214153	0.233667	0.128335	0.0630378	0.0821625	0.165628	0.0796777	0	0.0552641	0.084325	0.0923777	0.142709	0.194461	0.0958433	0.0597785	0.242107	0.125415	0.116376	0.0788353	0.0840021	0.130109
Bird	0.223377	0.213572	0.211181	0.185111	0.244775	0.231613	0.240815	0.288201	0.238832	0.211837	0.261307	0.241389	0.274818	0.266455	0.255894	0.218757	0.177405	0.216734	0.187425	0.233843	0.224664	0.178019	0.178197	0.141554	0.225834	0.219172	0.221813	0.238509	0.23376	0.239384	0.137719	0.0864558	0.120037	0.178895	0.0977043	0.0552641	0	0.0693176	0.0685745	0.145699	0.196301	0.101883	0.102574	0.242521	0.134722	0.144997	0.0747441	0.105259	0.138248
Bird	0.242798	0.225581	0.237048	0.20531	0.267534	0.253192	0.262217	0.302604	0.253376	0.237972	0.275006	0.261334	0.291005	0.284396	0.27009	0.247585	0.202085	0.239203	0.21545	0.244625	0.241664	0.209815	0.212896	0.162779	0.246541	0.244067	0.245634	0.258069	0.246634	0.260824	0.150328	0.103501	0.162021	0.214961	0.12518	0.084325	0.0693176	0	0.0463688	0.180461	0.213099	0.138942	0.147085	0.266832	0.165446	0.17967	0.100179	0.152334	0.159757
Bird	0.227585	0.219752	0.223916	0.191325	0.255208	0.24058	0.245339	0.291788	0.234303	0.216482	0.258912	0.249411	0.280506	0.268995	0.25175	0.225994	0.19058	0.224324	0.202147	0.238266	0.229298	0.185787	0.193355	0.160983	0.240519	0.230402	0.229377	0.244113	0.227715	0.24959	0.15917	0.112429	0.147669	0.199278	0.116457	0.0923777	0.0685745	0.0463688	0	0.171206	0.207225	0.127969	0.135261	0.253568	0.153057	0.164982	0.0875058	0.140255	0.152
Bird	0.182306	0.173647	0.140131	0.151194	0.22447	0.203673	0.219372	0.284385	0.221074	0.194617	0.250451	0.211876	0.262873	0.25206	0.242355	0.171367	0.131425	0.18696	0.108722	0.216973	0.198384	0.11849	0.138921	0.146332	0.199755	0.182774	0.178052	0.20662	0.217021	0.216823	0.142105	0.158607	0.135929	0.09355	0.128437	0.142709	0.145699	0.180461	0.171206	0	0.145359	0.0910381	0.1311	0.231834	0.0922801	0.1219	0.157658	0.109315	0.137941
Bird	0.168025	0.0602782	0.1017	0.162251	0.229421	0.209349	0.181795	0.245379	0.202479	0.125494	0.225146	0.218544	0.219059	0.235977	0.2251	0.0858928	0.112528	0.123593	0.168988	0.151069	0.128277	0.157741	0.180282	0.158142	0.12325	0.178261	0.154898	0.208518	0.198846	0.221166	0.188686	0.19711	0.212563	0.138119	0.197211	0.194461	0.196301	0.213099	0.207225	0.145359	0	0.175697	0.210916	0.21118	0.170122	0.168426	0.198599	0.199531	0.168101
Bird	0.199363	0.188791	0.175368	0.164732	0.224377	0.209092	0.228347	0.279085	0.21996	0.20297	0.248742	0.21957	0.263668	0.249756	0.23896	0.196412	0.151479	0.200284	0.139809	0.222808	0.211892	0.125935	0.133439	0.112882	0.211202	0.193114	0.201123	0.217094	0.215124	0.221377	0.0897779	0.102053	0.0572337	0.140578	0.0639317	0.0958433	0.101883	0.138942	0.127969	0.0910381	0.175697	0	0.0720605	0.227299	0.0613702	0.0806575	0.0882463	0.0462821	0.0840847
Bird	0.220179	0.216822	0.197613	0.187544	0.246414	0.228388	0.252244	0.29732	0.238899	0.221429	0.264673	0.237432	0.28555	0.268878	0.258194	0.217324	0.178277	0.226458	0.169124	0.248828	0.240062	0.149648	0.15927	0.146311	0.227534	0.212092	0.212405	0.233546	0.234771	0.240242	0.102296	0.0872825	0.0578372	0.158309	0.0741053	0.0597785	0.102574	0.147085	0.135261	0.1311	0.210916	0.0720605	0	0.248295	0.112905	0.109614	0.0851234	0.0558913	0.136476
Bird	0.202026	0.191645	0.24668	0.181355	0.125389	0.158895	0.157621	0.0750258	0.153623	0.18526	0.115984	0.153019	0.160948	0.128765	0.154173	0.22042	0.218125	0.200548	0.240564	0.178038	0.192301	0.245657	0.240162	0.224696	0.216814	0.229005	0.235141	0.174891	0.106354	0.145631	0.237008	0.249525	0.253453	0.252052	0.245618	0.242107	0.242521	0.266832	0.253568	0.231834	0.21118	0.227299	0.248295	0	0.226088	0.237646	0.261938	0.24844	0.229406
Bird	0.177467	0.183764	0.158074	0.140217	0.219929	0.200214	0.217076	0.270237	0.191467	0.188398	0.223725	0.211597	0.253484	0.238277	0.212791	0.186882	0.143943	0.192786	0.10563	0.213822	0.197917	0.0884467	0.0864348	0.11735	0.205694	0.181613	0.182032	0.203598	0.18749	0.215829	0.114394	0.144674	0.112358	0.112469	0.0914936	0.125415	0.134722	0.165446	0.153057	0.0922801	0.170122	0.0613702	0.112905	0.226088	0	0.0365607	0.139576	0.0896299	0.0985991
Bird	0.190892	0.183993	0.167603	0.156109	0.220561	0.202931	0.213475	0.266521	0.208443	0.182519	0.229649	0.212227	0.249738	0.239997	0.224945	0.179234	0.160592	0.186183	0.105413	0.216146	0.195352	0.076898	0.0849949	0.0931771	0.196696	0.186097	0.176627	0.206296	0.20503	0.215699	0.120328	0.141283	0.108191	0.0990903	0.0831267	0.116376	0.144997	0.17967	0.164982	0.1219	0.168426	0.0806575	0.109614	0.237646	0.0365607	0	0.123176	0.118782	0.103883
Bird	0.232068	0.210208	0.210033	0.201117	0.245248	0.235859	0.242508	0.291842	0.243931	0.212977	0.261157	0.240837	0.280705	0.264179	0.258455	0.212806	0.196146	0.218187	0.173716	0.237845	0.224844	0.151915	0.161016	0.141906	0.225958	0.224672	0.218154	0.237945	0.237718	0.24061	0.10461	0.092198	0.0841049	0.165642	0.0864099	0.0788353	0.0747441	0.100179	0.0875058	0.157658	0.198599	0.0882463	0.0851234	0.261938	0.139576	0.123176	0	0.0814257	0.126108
Bird	0.220906	0.211041	0.195559	0.188371	0.247839	0.230344	0.253869	0.301842	0.243215	0.226852	0.273559	0.240991	0.291092	0.274633	0.262612	0.217102	0.172472	0.22503	0.163201	0.249184	0.238095	0.148566	0.152389	0.125413	0.233139	0.213665	0.218269	0.236707	0.239248	0.241987	0.080794	0.0936667	0.0624178	0.157192	0.0926185	0.0840021	0.105259	0.152334	0.140255	0.109315	0.199531	0.0462821	0.0558913	0.24844	0.0896299	0.118782	0.0814257	0	0.113842
Bird	0.219254	0.185821	0.208529	0.184239	0.255184	0.239303	0.230269	0.273907	0.228404	0.203161	0.253559	0.247968	0.2585	0.264865	0.248399	0.202119	0.183623	0.19883	0.16328	0.207384	0.19933	0.117936	0.132288	0.0878883	0.221396	0.225029	0.223549	0.240303	0.221495	0.251203	0.106921	0.11473	0.126983	0.152557	0.131159	0.130109	0.138248	0.159757	0.152	0.137941	0.168101	0.0840847	0.136476	0.229406	0.0985991	0.103883	0.126108	0.113842	0
Bird	0.202677	0.206648	0.174367	0.175368	0.233359	0.213357	0.241687	0.291837	0.223619	0.218163	0.252888	0.223696	0.268612	0.257249	0.244126	0.208298	0.167147	0.214872	0.129694	0.236842	0.225506	0.100582	0.107073	0.124169	0.215011	0.193533	0.196868	0.219514	0.221149	0.226774	0.118717	0.148811	0.109297	0.120622	0.0940205	0.124993	0.144614	0.178528	0.167918	0.103721	0.18805	0.0592761	0.0996062	0.245099	0.0428927	0.0527246	0.141299	0.085159	0.0963927
Bird	0.2176	0.140287	0.177613	0.168163	0.25153	0.235198	0.227375	0.263953	0.237362	0.194082	0.263583	0.243531	0.248474	0.27512	0.25731	0.197363	0.176105	0.18218	0.126757	0.181479	0.178262	0.130898	0.128871	0.0827031	0.191767	0.21659	0.216299	0.24066	0.230589	0.242099	0.120004	0.141918	0.177042	0.138814	0.156918	0.153602	0.146982	0.165891	0.168166	0.123767	0.13007	0.141241	0.172481	0.211032	0.124343	0.124917	0.16163	0.166606	0.120954
Bird	0.220351	0.193127	0.211196	0.179234	0.240061	0.230779	0.228292	0.276372	0.235735	0.198999	0.256049	0.236842	0.261005	0.255825	0.252985	0.206118	0.181339	0.20357	0.163251	0.218749	0.209143	0.142794	0.149276	0.116534	0.213275	0.221114	0.217833	0.233921	0.228009	0.231495	0.0921235	0.0797454	0.110514	0.155724	0.0957078	0.071881	0.0786535	0.0977337	0.11152	0.138687	0.181317	0.100284	0.115086	0.246808	0.102491	0.109119	0.105367	0.122546	0.0859336
Bird	0.240308	0.211546	0.232727	0.20233	0.261877	0.254429	0.255804	0.29313	0.248095	0.223851	0.2636	0.259339	0.279366	0.276191	0.260612	0.23559	0.210519	0.236889	0.190303	0.236597	0.237633	0.179981	0.181101	0.127534	0.247506	0.242981	0.234559	0.253382	0.238644	0.260573	0.0900121	0.0815341	0.117672	0.194846	0.126283	0.118635	0.126561	0.143004	0.148512	0.168833	0.208396	0.106859	0.120503	0.246261	0.149091	0.147748	0.0905921	0.0992909	0.107821
Bird	0.195655	0.20214	0.169906	0.165871	0.229924	0.210297	0.238622	0.289839	0.211408	0.213167	0.243361	0.222048	0.266431	0.251871	0.233394	0.205443	0.161103	0.211275	0.126157	0.231492	0.220258	0.102145	0.102973	0.127366	0.212606	0.189888	0.194098	0.215839	0.209451	0.225974	0.108774	0.153757	0.111555	0.118689	0.0915133	0.132178	0.145846	0.180015	0.170015	0.0972107	0.182593	0.0586681	0.115852	0.24499	0.0281222	0.0460186	0.14551	0.092911	0.099603
Bird	0.213915	0.206064	0.191535	0.179918	0.241763	0.225276	0.248782	0.294127	0.237301	0.2193	0.265622	0.235701	0.284419	0.266496	0.25608	0.217079	0.166938	0.219645	0.160244	0.242448	0.23213	0.147881	0.147575	0.135922	0.224004	0.209653	0.211385	0.232357	0.232336	0.236505	0.0889297	0.0918074	0.056685	0.154329	0.0944338	0.0745743	0.098319	0.144881	0.130926	0.113968	0.196895	0.0518513	0.046042	0.241465	0.0944225	0.106829	0.0984166	0.0349078	0.115532
Bird	0.207428	0.209537	0.186369	0.176614	0.237343	0.219282	0.246239	0.291016	0.222007	0.215904	0.250305	0.230001	0.276473	0.257772	0.241833	0.213936	0.169403	0.222827	0.154756	0.240477	0.231801	0.142326	0.141957	0.143368	0.222377	0.201142	0.202881	0.224387	0.218748	0.233851	0.0953149	0.0940926	0.0563608	0.153212	0.0952211	0.0783111	0.101986	0.148634	0.135769	0.114674	0.199845	0.0614455	0.0434512	0.242784	0.0920892	0.10483	0.109021	0.0473761	0.115648
Bird	0.122254	0.096264	0.0693049	0.123303	0.201718	0.17809	0.185005	0.251443	0.190882	0.126861	0.221079	0.18827	0.229222	0.227039	0.214328	0.0983385	0.0506522	0.125899	0.149467	0.17297	0.146093	0.1479	0.15757	0.158103	0.114525	0.13312	0.117769	0.182087	0.188968	0.191075	0.167316	0.160033	0.157406	0.126543	0.141883	0.143787	0.142172	0.169225	0.16244	0.0967356	0.0901481	0.117332	0.146023	0.205181	0.121946	0.128802	0.166092	0.13837	0.16425
Bird	0.227539	0.220933	0.207238	0.194337	0.249437	0.233997	0.255155	0.297219	0.236002	0.223166	0.259588	0.243751	0.284311	0.267114	0.253578	0.231994	0.18633	0.235517	0.184887	0.253033	0.241407	0.180519	0.181565	0.174213	0.241561	0.218461	0.222487	0.239559	0.231739	0.245009	0.152218	0.133492	0.128616	0.1936	0.0970021	0.0932742	0.0788051	0.0862388	0.0790371	0.156338	0.216041	0.113671	0.111931	0.25133	0.139151	0.149651	0.0978507	0.12126	0.166893
Bird	0.196516	0.178788	0.181698	0.160934	0.225226	0.211601	0.216469	0.266541	0.210379	0.182768	0.229096	0.218856	0.252743	0.242233	0.225146	0.187492	0.164643	0.189561	0.134186	0.207824	0.194048	0.113223	0.122049	0.0906961	0.19858	0.196079	0.183745	0.212405	0.204414	0.222679	0.0719704	0.0893204	0.0828013	0.129582	0.0843762	0.0928373	0.105019	0.133853	0.13342	0.117746	0.171843	0.0729889	0.0794633	0.226235	0.0944481	0.0751259	0.0891673	0.0844174	0.0698556
Bird	0.192337	0.0800324	0.118605	0.180562	0.225546	0.232081	0.194683	0.248658	0.243302	0.14496	0.242507	0.230665	0.233408	0.231017	0.241454	0.123031	0.123965	0.151097	0.136487	0.17363	0.154114	0.170333	0.157819	0.153881	0.126571	0.195977	0.166636	0.228318	0.237739	0.221134	0.171416	0.190004	0.197817	0.128708	0.182128	0.190055	0.190983	0.208905	0.207899	0.139519	0.0703125	0.175543	0.202802	0.216492	0.171203	0.160282	0.19084	0.198826	0.177304
Vehicle	0.161768	0.0947834	0.113676	0.133588	0.199747	0.1902	0.172478	0.230053	0.187786	0.125817	0.199165	0.192133	0.2154	0.212021	0.197097	0.110639	0.11488	0.133671	0.121725	0.158642	0.137292	0.132575	0.137383	0.130035	0.129494	0.16455	0.135421	0.184155	0.183842	0.194257	0.178203	0.178126	0.17314	0.105919	0.160757	0.160345	0.172434	0.199043	0.186536	0.115916	0.0598377	0.161614	0.173468	0.199711	0.151978	0.132276	0.173588	0.183178	0.157886
Vehicle	0.23458	0.251087	0.260755	0.216755	0.164751	0.203391	0.208133	0.13503	0.202264	0.224825	0.156673	0.195893	0.204724	0.157725	0.194658	0.24974	0.264492	0.244933	0.257001	0.239758	0.242726	0.265499	0.258374	0.271067	0.24565	0.247455	0.249153	0.212033	0.154013	0.178006	0.291225	0.277211	0.290891	0.272015	0.284262	0.276221	0.282175	0.299244	0.288146	0.287001	0.257396	0.274361	0.291977	0.15558	0.269874	0.267325	0.286654	0.298062	0.27686
Vehicle	0.158836	0.228251	0.185475	0.154214	0.0827099	0.116183	0.173237	0.123477	0.131008	0.17553	0.090492	0.112493	0.175335	0.0962872	0.130595	0.198535	0.191065	0.198995	0.195135	0.21465	0.205357	0.198167	0.197018	0.230966	0.207699	0.169011	0.176228	0.131474	0.0856789	0.0989406	0.244097	0.221404	0.209545	0.193718	0.203467	0.208304	0.212143	0.233041	0.225673	0.196132	0.21112	0.196383	0.214444	0.153799	0.19683	0.192595	0.219736	0.217834	0.228824
Vehicle	0.132105	0.204843	0.17163	0.120089	0.0870566	0.111181	0.156749	0.129726	0.106938	0.153128	0.0773442	0.11123	0.180419	0.094645	0.112311	0.177489	0.152896	0.17602	0.183633	0.183732	0.180666	0.177357	0.184932	0.202825	0.209226	0.156917	0.163734	0.122454	0.0570532	0.0975458	0.221476	0.203108	0.200604	0.189734	0.19565	0.186466	0.195594	0.211941	0.200313	0.181326	0.1821	0.176839	0.198705	0.133495	0.167801	0.179072	0.206998	0.200176	0.200123
Vehicle	0.193401	0.188985	0.22376	0.175652	0.188564	0.203882	0.159606	0.166896	0.197759	0.183222	0.184987	0.204485	0.174491	0.191593	0.20411	0.191934	0.175154	0.170226	0.226556	0.139643	0.163456	0.232939	0.231402	0.22724	0.195756	0.154389	0.192552	0.206286	0.168467	0.202274	0.250962	0.254302	0.261609	0.247591	0.257352	0.243087	0.245804	0.270137	0.254074	0.236156	0.203244	0.23116	0.253571	0.145654	0.227957	0.239386	0.258681	0.254413	0.230483
Vehicle	0.128125	0.172836	0.119952	0.134737	0.168475	0.145804	0.145186	0.224315	0.168322	0.131452	0.19402	0.153536	0.172829	0.190268	0.178384	0.121694	0.0987474	0.0865224	0.16445	0.11919	0.0899075	0.178933	0.173919	0.220573	0.123784	0.0508268	0.0716191	0.143229	0.183227	0.159168	0.225918	0.212625	0.189747	0.158471	0.181505	0.189317	0.19927	0.225623	0.215797	0.165571	0.176058	0.178974	0.192935	0.221807	0.175343	0.163115	0.202936	0.197484	0.220406
Vehicle	0.19963	0.228277	0.217825	0.192611	0.111274	0.156658	0.186434	0.146349	0.168328	0.20303	0.122387	0.149529	0.201156	0.115883	0.156572	0.219069	0.223636	0.219661	0.217416	0.24637	0.225938	0.226612	0.219572	0.254197	0.211938	0.203912	0.211468	0.169756	0.114821	0.131015	0.271584	0.248493	0.239923	0.221278	0.232999	0.240361	0.239096	0.263185	0.2549	0.227782	0.238752	0.222278	0.244401	0.167097	0.224656	0.226519	0.246149	0.247602	0.257247
Vehicle	0.233491	0.21751	0.251212	0.205558	0.20939	0.22113	0.198707	0.177344	0.22197	0.205004	0.211629	0.222811	0.210673	0.217248	0.231334	0.225062	0.234728	0.213587	0.240634	0.210794	0.214338	0.247686	0.238139	0.23852	0.215108	0.243515	0.249798	0.231995	0.191391	0.215813	0.246093	0.238345	0.253329	0.242023	0.244702	0.239683	0.240187	0.255019	0.251895	0.242041	0.222147	0.235795	0.247143	0.149417	0.23469	0.239206	0.253552	0.256129	0.239086
Vehicle	0.210193	0.200927	0.233148	0.186714	0.167115	0.18483	0.184349	0.157406	0.18805	0.200011	0.165737	0.186625	0.202262	0.176366	0.19698	0.215434	0.21396	0.205726	0.221641	0.204566	0.207	0.229812	0.221473	0.224829	0.203665	0.223454	0.226988	0.20095	0.143031	0.17708	0.239106	0.227353	0.234875	0.225963	0.226525	0.22529	0.225816	0.239499	0.236884	0.221904	0.213372	0.215561	0.228797	0.121502	0.213732	0.220298	0.234663	0.233975	0.225772
Vehicle	0.182287	0.228766	0.202489	0.170873	0.136198	0.156772	0.189606	0.169023	0.15575	0.189303	0.129358	0.153087	0.19813	0.142887	0.156021	0.208851	0.208198	0.210554	0.208596	0.22237	0.212236	0.211351	0.210089	0.238355	0.22344	0.190331	0.190582	0.162076	0.123262	0.149253	0.262961	0.246616	0.252571	0.233687	0.251359	0.230082	0.245007	0.255999	0.241325	0.247703	0.224473	0.236665	0.255123	0.185178	0.213428	0.222904	0.251602	0.263494	0.238033
Vehicle	0.160813	0.0930897	0.114273	0.152655	0.228604	0.215158	0.180792	0.243277	0.205892	0.133073	0.223479	0.219125	0.22396	0.232288	0.226342	0.11202	0.105087	0.12678	0.136809	0.155426	0.131383	0.152017	0.15893	0.141591	0.136585	0.18209	0.154824	0.212031	0.198847	0.221949	0.182854	0.189906	0.21131	0.112315	0.193534	0.184816	0.194927	0.211103	0.201052	0.145754	0.0693214	0.183479	0.210707	0.209645	0.171798	0.158143	0.192082	0.208148	0.153499
Vehicle	0.161054	0.0727454	0.131326	0.166326	0.249708	0.226346	0.199341	0.248179	0.221012	0.137453	0.248784	0.237263	0.2295	0.263678	0.243246	0.106974	0.108548	0.129494	0.186044	0.145212	0.128548	0.187943	0.193365	0.139384	0.128498	0.1876	0.163479	0.225924	0.216324	0.239121	0.170261	0.178599	0.21719	0.172047	0.198686	0.185311	0.181785	0.196764	0.196609	0.161255	0.0548183	0.179489	0.206386	0.201357	0.178854	0.178791	0.188847	0.202561	0.162751
Vehicle	0.214524	0.106037	0.146123	0.186447	0.25133	0.234494	0.2126	0.253636	0.242298	0.160743	0.26969	0.243532	0.24099	0.267773	0.260694	0.157532	0.170519	0.170001	0.151154	0.180849	0.171143	0.184446	0.159876	0.151038	0.133158	0.204324	0.196919	0.23759	0.242755	0.243883	0.174166	0.196999	0.213564	0.138876	0.198386	0.201436	0.199553	0.216238	0.216464	0.14615	0.0882706	0.185083	0.21147	0.212449	0.177878	0.178472	0.201429	0.20712	0.176485
Vehicle	0.237385	0.186953	0.223044	0.197469	0.243876	0.239503	0.228918	0.282277	0.25828	0.203831	0.272072	0.242782	0.26538	0.260829	0.271183	0.203767	0.19211	0.202011	0.154029	0.219591	0.209835	0.134818	0.138114	0.0972876	0.204636	0.234253	0.228743	0.244332	0.249261	0.234688	0.0661857	0.0937907	0.109674	0.143163	0.0912422	0.108189	0.11276	0.136614	0.141419	0.13673	0.176733	0.0869618	0.117269	0.256639	0.111336	0.0871814	0.0952148	0.111299	0.0701567
Vehicle	0.185547	0.226476	0.182004	0.180339	0.136528	0.151717	0.196053	0.179737	0.174823	0.191474	0.163598	0.149704	0.199816	0.151989	0.174003	0.198792	0.190785	0.206884	0.18644	0.231455	0.219018	0.188518	0.186337	0.227808	0.202455	0.173771	0.18742	0.162254	0.15449	0.137767	0.224963	0.212302	0.191485	0.183435	0.186551	0.193744	0.194897	0.222182	0.207296	0.185691	0.209595	0.17815	0.19667	0.196641	0.183536	0.183688	0.200614	0.1998	0.22469
Vehicle	0.147911	0.207115	0.232815	0.139473	0.0785139	0.0899341	0.106232	0.0559817	0.090682	0.150531	0.0806601	0.0867164	0.122403	0.0724073	0.0851938	0.193239	0.206307	0.179928	0.228512	0.173503	0.17798	0.226942	0.232267	0.233397	0.209443	0.205882	0.20729	0.111544	0.0859358	0.0729062	0.274619	0.262821	0.270442	0.229327	0.255785	0.248688	0.257435	0.273405	0.261051	0.239412	0.202498	0.244844	0.270823	0.0822558	0.233539	0.233694	0.26053	0.271308	0.242116
Vehicle	0.15613	0.215718	0.176871	0.151906	0.115724	0.131187	0.178488	0.163553	0.142302	0.177928	0.124228	0.132134	0.19637	0.130728	0.150429	0.187942	0.174586	0.19112	0.190503	0.206152	0.197497	0.186541	0.19095	0.214227	0.211344	0.16511	0.178022	0.146434	0.104198	0.125328	0.223601	0.205244	0.19356	0.182964	0.186874	0.191772	0.191455	0.212444	0.205373	0.176986	0.192166	0.174308	0.196171	0.171101	0.177522	0.181536	0.204755	0.196401	0.208254
Vehicle	0.126814	0.212769	0.170159	0.116244	0.0643333	0.0989476	0.147304	0.108316	0.0894799	0.150895	0.0537607	0.0950854	0.171721	0.0734137	0.0960815	0.177981	0.154329	0.179136	0.187279	0.181262	0.178962	0.18111	0.188765	0.203328	0.216134	0.154739	0.160775	0.110656	0.0317563	0.0919304	0.227022	0.213356	0.217762	0.205915	0.216727	0.192959	0.209619	0.222564	0.206065	0.199483	0.186496	0.194321	0.213746	0.116184	0.17034	0.188274	0.220183	0.218389	0.201362
Vehicle	0.109914	0.221402	0.166325	0.112532	0.0372065	0.0485733	0.132365	0.102003	0.0670426	0.146783	0.0564854	0.0392901	0.132278	0.0530085	0.0602247	0.191217	0.172859	0.192417	0.18795	0.193716	0.196853	0.193689	0.193302	0.227508	0.209915	0.139194	0.164277	0.0708046	0.0613944	0.0353811	0.23505	0.219423	0.203453	0.191545	0.193941	0.202136	0.205894	0.228652	0.220077	0.184497	0.198434	0.185547	0.206177	0.137777	0.184506	0.187083	0.218666	0.206871	0.220877
Vehicle	0.158765	0.219934	0.182867	0.149808	0.128218	0.142658	0.178508	0.170202	0.136087	0.175145	0.121182	0.14404	0.195336	0.136479	0.145075	0.190903	0.181848	0.192792	0.195104	0.201752	0.195615	0.191709	0.195681	0.218588	0.217309	0.171012	0.17985	0.151108	0.099651	0.136415	0.239147	0.21913	0.215839	0.202533	0.211218	0.205091	0.213749	0.229018	0.217749	0.200696	0.198724	0.196433	0.217972	0.167144	0.187224	0.197102	0.222375	0.221319	0.214997
Vehicle	0.163693	0.124185	0.181649	0.171375	0.200657	0.205982	0.17958	0.206861	0.221024	0.120518	0.217748	0.209246	0.205576	0.218954	0.235308	0.0999331	0.150155	0.0986204	0.209208	0.140924	0.102805	0.209045	0.214215	0.199101	0.0968761	0.195395	0.14385	0.213059	0.192216	0.202737	0.222982	0.217057	0.241604	0.19326	0.220036	0.21695	0.217961	0.234204	0.232934	0.199119	0.138312	0.210566	0.236177	0.190216	0.21351	0.20063	0.225684	0.235166	0.20775
Vehicle	0.203984	0.212711	0.235856	0.176341	0.148369	0.176421	0.176256	0.133916	0.17747	0.182595	0.143364	0.17624	0.190893	0.150951	0.183137	0.209722	0.215624	0.199985	0.227899	0.204076	0.203083	0.227174	0.227806	0.227806	0.212093	0.221806	0.230272	0.192062	0.119296	0.160009	0.255842	0.236851	0.248958	0.225442	0.233196	0.22883	0.230414	0.246712	0.24159	0.227289	0.211253	0.222875	0.245506	0.124881	0.226146	0.223893	0.242013	0.249827	0.232414
Vehicle	0.199829	0.139837	0.151059	0.164901	0.232693	0.218778	0.196665	0.263379	0.224514	0.168138	0.244878	0.223445	0.240788	0.245958	0.244549	0.139042	0.155533	0.15468	0.124177	0.18122	0.1608	0.128486	0.150283	0.134757	0.165405	0.200233	0.187859	0.220886	0.218166	0.226	0.171355	0.183007	0.192128	0.0814221	0.180673	0.180815	0.183167	0.202625	0.196223	0.0929262	0.0974846	0.157981	0.195048	0.237238	0.153075	0.146082	0.182186	0.182641	0.147712
Vehicle	0.140145	0.132344	0.155941	0.144085	0.128182	0.153311	0.152827	0.141914	0.166981	0.142337	0.147749	0.149431	0.171625	0.136984	0.160781	0.154903	0.0970802	0.146028	0.18185	0.161378	0.158803	0.208226	0.19481	0.22217	0.139374	0.125277	0.133089	0.1569	0.1572	0.135292	0.242547	0.234382	0.216245	0.180134	0.202198	0.216049	0.21638	0.245853	0.236492	0.181208	0.177238	0.193706	0.218626	0.162484	0.195407	0.196758	0.21665	0.217017	0.235541
Vehicle	0.181715	0.110461	0.143113	0.193543	0.229413	0.211555	0.197767	0.231797	0.207189	0.138742	0.236628	0.220593	0.18971	0.24352	0.222888	0.0869999	0.145884	0.0844396	0.207633	0.130266	0.0895261	0.210165	0.215975	0.203574	0.0989458	0.14918	0.100369	0.209499	0.214466	0.221208	0.227044	0.22999	0.240038	0.210012	0.229334	0.233822	0.233442	0.249157	0.244435	0.215172	0.121243	0.222425	0.243114	0.211271	0.215812	0.21271	0.239788	0.244787	0.212778
Vehicle	0.12017	0.170295	0.124987	0.126843	0.182727	0.147947	0.1553	0.246401	0.163508	0.135524	0.205776	0.159891	0.191249	0.206831	0.185729	0.13153	0.083955	0.0980482	0.1851	0.104643	0.106164	0.177562	0.188831	0.214856	0.155474	0.0347023	0.0931788	0.146446	0.175377	0.16721	0.214136	0.211462	0.188433	0.169278	0.182229	0.189858	0.194033	0.219663	0.209474	0.148705	0.159532	0.164546	0.187765	0.213172	0.161248	0.172081	0.20627	0.183669	0.208828
Vehicle	0.0905913	0.222417	0.174095	0.0964285	0.0928152	0.0397979	0.0918212	0.145348	0.0652824	0.130807	0.107859	0.0438434	0.0990984	0.105133	0.0713568	0.184047	0.169839	0.180069	0.197923	0.190223	0.191589	0.201793	0.202276	0.239904	0.196898	0.142421	0.154918	0.0397241	0.115039	0.065118	0.249487	0.235139	0.215286	0.189176	0.210996	0.215982	0.221825	0.246264	0.235022	0.193394	0.20598	0.203521	0.219463	0.169396	0.201818	0.194935	0.225526	0.222292	0.240342
Vehicle	0.208777	0.131788	0.167241	0.190773	0.194282	0.205968	0.19991	0.201813	0.208225	0.16399	0.19999	0.207522	0.205731	0.20603	0.217109	0.167954	0.157886	0.175555	0.21415	0.172994	0.169923	0.221859	0.219594	0.190802	0.17185	0.226421	0.209096	0.215838	0.180419	0.202628	0.208309	0.205327	0.23302	0.20581	0.214294	0.209468	0.21106	0.222806	0.222194	0.193326	0.143757	0.203073	0.223045	0.160845	0.202951	0.209609	0.217122	0.223963	0.199933
Vehicle	0.10106	0.202304	0.145269	0.0987602	0.151071	0.102104	0.10116	0.217331	0.121869	0.121351	0.178708	0.117075	0.127758	0.17555	0.142413	0.171444	0.13308	0.157045	0.18663	0.146653	0.165222	0.189678	0.191636	0.232583	0.192136	0.0887044	0.145588	0.0985538	0.159101	0.132499	0.23019	0.225321	0.198374	0.180329	0.192381	0.203384	0.207924	0.234332	0.222867	0.172067	0.186581	0.180251	0.201942	0.20356	0.179585	0.183583	0.215907	0.199702	0.225832
Vehicle	0.217325	0.205615	0.251202	0.192477	0.171059	0.199332	0.18738	0.14461	0.194537	0.199166	0.166813	0.198106	0.193271	0.17641	0.197686	0.226988	0.22808	0.207033	0.248633	0.192733	0.199236	0.246483	0.245263	0.226177	0.225237	0.2398	0.241529	0.209857	0.150527	0.187892	0.235417	0.239259	0.256199	0.262899	0.248188	0.236553	0.246308	0.256851	0.247793	0.241862	0.214584	0.232247	0.250801	0.0977323	0.230436	0.243734	0.256936	0.25388	0.229292
Voice	0.128474	0.204329	0.220126	0.128931	0.177914	0.130299	0.0790326	0.171736	0.132139	0.130803	0.183643	0.14007	0.05841	0.18959	0.143835	0.204609	0.210221	0.177222	0.247642	0.141222	0.170227	0.246634	0.250238	0.239472	0.218567	0.177032	0.212826	0.114676	0.171409	0.155848	0.252582	0.252804	0.264675	0.251836	0.256595	0.255815	0.2558	0.270686	0.265398	0.242015	0.200378	0.243396	0.268549	0.146094	0.24042	0.245841	0.265922	0.267883	0.237522
Voice	0.136308	0.219312	0.176297	0.130069	0.0335413	0.0746025	0.139497	0.0768045	0.0809418	0.164167	0.0466079	0.0686085	0.141246	0.0347565	0.0714204	0.197247	0.181158	0.201416	0.188065	0.208149	0.207545	0.19986	0.193676	0.23351	0.204767	0.151058	0.170734	0.0983369	0.0533215	0.0485407	0.243233	0.225046	0.208992	0.195502	0.200106	0.20962	0.210478	0.236285	0.226749	0.195114	0.209462	0.192435	0.216338	0.133788	0.196743	0.192346	0.221327	0.215912	0.228847
Voice	0.145556	0.202467	0.220406	0.144373	0.111981	0.0873883	0.0930737	0.118194	0.108816	0.149644	0.140215	0.082547	0.101702	0.120094	0.103778	0.183014	0.206807	0.176636	0.215847	0.176727	0.176925	0.218503	0.221064	0.233872	0.200765	0.188806	0.195307	0.100904	0.152645	0.0959021	0.268641	0.250374	0.241632	0.201316	0.228926	0.234116	0.234464	0.257638	0.245822	0.221949	0.195382	0.222501	0.245047	0.149188	0.225598	0.216724	0.23836	0.246844	0.237517
Voice	0.208079	0.0853703	0.170798	0.209106	0.24194	0.245156	0.213447	0.240671	0.245754	0.14243	0.246873	0.243518	0.215112	0.249423	0.246777	0.0860315	0.155281	0.137298	0.20681	0.173994	0.14214	0.215703	0.217821	0.201145	0.10364	0.202573	0.164594	0.240344	0.242808	0.238273	0.222273	0.220615	0.251148	0.2073	0.230762	0.229398	0.232602	0.24667	0.244928	0.224952	0.114744	0.232152	0.25416	0.22271	0.228672	0.212857	0.23605	0.256455	0.218992
Voice	0.113545	0.143537	0.118525	0.106032	0.177655	0.14751	0.142716	0.228498	0.162636	0.118576	0.196938	0.157015	0.185153	0.201278	0.184396	0.122732	0.0612485	0.0865803	0.169839	0.100225	0.0965348	0.164123	0.175469	0.177878	0.130969	0.0426275	0.0807764	0.144909	0.171207	0.164034	0.182913	0.173424	0.166882	0.154419	0.159159	0.156938	0.156133	0.182234	0.174351	0.127012	0.142948	0.133076	0.159376	0.193373	0.138348	0.146976	0.176646	0.154531	0.179744
Voice	0.1789	0.0885588	0.157983	0.171187	0.243261	0.225092	0.168367	0.222716	0.221786	0.12483	0.243224	0.231685	0.198882	0.244839	0.235592	0.0943287	0.127245	0.0599422	0.188862	0.0991481	0.0582179	0.199244	0.198585	0.173709	0.0954844	0.147434	0.115451	0.221978	0.219603	0.233103	0.189653	0.198086	0.226869	0.193871	0.209371	0.200414	0.203636	0.21569	0.213092	0.192342	0.123704	0.193485	0.217533	0.176574	0.194803	0.194108	0.207245	0.215023	0.18299
Voice	0.102614	0.145298	0.194089	0.115408	0.190213	0.159936	0.0739443	0.169697	0.155771	0.105317	0.194495	0.170017	0.0900703	0.182123	0.170542	0.13567	0.152463	0.129074	0.217276	0.120434	0.129334	0.222546	0.222367	0.212886	0.146923	0.175161	0.174228	0.137622	0.184083	0.176949	0.236667	0.244498	0.264273	0.22841	0.252116	0.236465	0.246486	0.260275	0.25013	0.239164	0.166458	0.236791	0.25529	0.146134	0.230497	0.224965	0.250999	0.260624	0.223943
Voice	0.111648	0.0827852	0.0778346	0.131451	0.202134	0.173473	0.192611	0.25632	0.167916	0.13208	0.203993	0.186081	0.229465	0.217751	0.193486	0.0853641	0.0443682	0.126568	0.160244	0.177895	0.142223	0.153812	0.168466	0.190443	0.110889	0.128448	0.103431	0.171801	0.170452	0.193327	0.20136	0.202737	0.181614	0.14619	0.171014	0.178398	0.185238	0.211095	0.200883	0.117731	0.0935429	0.148567	0.176286	0.226367	0.140032	0.157666	0.200109	0.168443	0.189371
Voice	0.176081	0.0938796	0.147237	0.173113	0.22593	0.222698	0.164776	0.224049	0.216783	0.121011	0.231648	0.224605	0.195524	0.22099	0.225737	0.0992762	0.121744	0.0510014	0.183386	0.0913429	0.0434156	0.206851	0.194356	0.192686	0.0956766	0.130234	0.0846876	0.21651	0.22194	0.224601	0.207863	0.225007	0.239502	0.202996	0.226612	0.219387	0.228751	0.241334	0.233881	0.20094	0.142785	0.206388	0.231066	0.178589	0.200259	0.204144	0.228449	0.228186	0.204763
Voice	0.137635	0.151363	0.191341	0.151628	0.219994	0.172476	0.107906	0.19318	0.179098	0.140528	0.231804	0.183542	0.106622	0.223691	0.20134	0.173764	0.156706	0.168692	0.21598	0.146091	0.164103	0.231382	0.222172	0.220269	0.161899	0.174274	0.184593	0.156945	0.215575	0.198564	0.226702	0.23289	0.24301	0.223671	0.233913	0.236003	0.236124	0.249558	0.249226	0.204669	0.1831	0.217133	0.235928	0.16358	0.212101	0.22255	0.240929	0.235129	0.227886
Voice	0.138002	0.214754	0.167463	0.143434	0.0488311	0.0738413	0.155542	0.105741	0.104438	0.168915	0.0867916	0.0704899	0.160447	0.070001	0.102832	0.190095	0.169779	0.192792	0.188607	0.207978	0.206685	0.189541	0.193919	0.230319	0.205519	0.149527	0.173771	0.098575	0.083963	0.0564207	0.220952	0.215513	0.191336	0.179795	0.184325	0.191717	0.198991	0.223147	0.214791	0.17134	0.195364	0.173354	0.192126	0.129681	0.174205	0.174707	0.205466	0.192336	0.223272
Voice	0.0918565	0.203579	0.159858	0.103439	0.0882842	0.0261009	0.108645	0.152168	0.0671125	0.134053	0.118885	0.0388433	0.119469	0.108282	0.068478	0.173999	0.153373	0.173809	0.186948	0.180609	0.184178	0.182707	0.18832	0.2203	0.197543	0.132246	0.158853	0.0548515	0.107239	0.0658285	0.218433	0.211168	0.189658	0.174623	0.18404	0.19025	0.193595	0.219067	0.207389	0.163024	0.185815	0.169686	0.19094	0.153382	0.169334	0.175034	0.204003	0.189463	0.214119
Voice	0.10419	0.153771	0.180274	0.0534839	0.183305	0.135965	0.119924	0.204425	0.125222	0.0749215	0.181469	0.149029	0.138518	0.194066	0.14886	0.158677	0.133638	0.144695	0.162746	0.13833	0.145018	0.168382	0.180208	0.160533	0.178544	0.159412	0.165927	0.119273	0.160881	0.163405	0.199109	0.203756	0.233793	0.163555	0.217849	0.196676	0.21033	0.222372	0.213166	0.168282	0.136696	0.200783	0.22481	0.182403	0.180696	0.180122	0.212587	0.22627	0.179492
Voice	0.140237	0.221578	0.203776	0.142577	0.0225184	0.0813115	0.133558	0.0698303	0.0843718	0.16535	0.0335021	0.0629732	0.15166	0.0215764	0.0693604	0.197535	0.208135	0.198235	0.216698	0.223218	0.202823	0.215607	0.216599	0.254299	0.21353	0.17903	0.1839	0.0932645	0.0492267	0.0476727	0.288793	0.263198	0.255155	0.224803	0.25465	0.248309	0.261745	0.278699	0.262748	0.240065	0.22811	0.245222	0.263619	0.127657	0.228397	0.231549	0.257229	0.266942	0.257216
Voice	0.0882426	0.230147	0.17396	0.0993247	0.0687897	0.0176864	0.106988	0.126676	0.0295491	0.138144	0.0783439	0.0157917	0.105491	0.0824207	0.0322818	0.187434	0.178612	0.190052	0.199479	0.195677	0.195458	0.204156	0.20455	0.245566	0.207196	0.143397	0.157108	0.0313678	0.0837174	0.0531515	0.263188	0.245712	0.227877	0.197318	0.225163	0.227366	0.237141	0.257602	0.245754	0.206526	0.214113	0.214589	0.232534	0.160144	0.206489	0.207803	0.237348	0.235594	0.244314
Voice	0.149955	0.209434	0.225638	0.141417	0.178458	0.154461	0.0883423	0.154906	0.16415	0.159097	0.199986	0.154312	0.0886079	0.180559	0.165461	0.212344	0.215496	0.196352	0.229761	0.174579	0.194897	0.243835	0.235961	0.248685	0.189884	0.182872	0.207123	0.135517	0.211165	0.169734	0.261205	0.247294	0.259392	0.229661	0.244637	0.253195	0.256019	0.270884	0.268472	0.243401	0.230376	0.239329	0.25839	0.180691	0.240499	0.235985	0.260208	0.264309	0.254674
Voice	0.12826	0.217298	0.169772	0.127302	0.0322993	0.0718209	0.145304	0.0937547	0.0918539	0.156753	0.0529282	0.063335	0.15119	0.0504315	0.0899914	0.187203	0.170835	0.189086	0.186526	0.203986	0.199907	0.187793	0.189205	0.224537	0.205183	0.147555	0.16767	0.095572	0.0623913	0.0444805	0.228925	0.215246	0.196516	0.184704	0.189942	0.196108	0.200262	0.224321	0.213913	0.180305	0.198296	0.181112	0.199636	0.116156	0.180825	0.18072	0.209985	0.201462	0.221601
Voice	0.197614	0.208993	0.196996	0.183082	0.170006	0.140723	0.139922	0.143446	0.154144	0.178072	0.193375	0.137883	0.142554	0.167765	0.150738	0.215967	0.22532	0.20603	0.179871	0.196828	0.206247	0.221335	0.200484	0.210748	0.186078	0.200132	0.21747	0.155745	0.195911	0.14983	0.23663	0.232049	0.237032	0.188831	0.214574	0.234678	0.238897	0.252341	0.250781	0.192701	0.212531	0.210871	0.233665	0.150417	0.206709	0.202911	0.235054	0.235226	0.226255
Voice	0.175606	0.0712738	0.154123	0.161859	0.2552	0.237739	0.213476	0.260785	0.233439	0.134368	0.259157	0.244996	0.236584	0.273521	0.255257	0.111622	0.128686	0.130758	0.191863	0.149038	0.131451	0.19725	0.211292	0.153106	0.112219	0.201289	0.166285	0.235759	0.229056	0.247747	0.180115	0.189835	0.220905	0.183913	0.208296	0.197885	0.189569	0.207708	0.206738	0.148758	0.0829066	0.183599	0.211451	0.213598	0.183077	0.192947	0.204287	0.204781	0.169676
Voice	0.181119	0.0337193	0.12865	0.196367	0.234691	0.23142	0.195865	0.248322	0.242755	0.111236	0.254566	0.236434	0.229697	0.235426	0.252003	0.0721981	0.119515	0.123552	0.164603	0.162809	0.130471	0.197953	0.176278	0.181988	0.0820269	0.188883	0.143322	0.230704	0.242787	0.229502	0.192903	0.210534	0.216875	0.166177	0.203401	0.209192	0.21139	0.227703	0.22672	0.159398	0.0689486	0.193552	0.216242	0.215772	0.184626	0.18632	0.211528	0.213556	0.19933
Voice	0.207746	0.128181	0.161787	0.173669	0.238363	0.224482	0.200265	0.260895	0.234933	0.16811	0.251844	0.230356	0.24005	0.248484	0.2534	0.140422	0.164556	0.158148	0.117248	0.180662	0.166898	0.126192	0.147558	0.129857	0.16403	0.21083	0.188681	0.226147	0.228237	0.227163	0.174006	0.186265	0.194053	0.0984472	0.181892	0.183519	0.185329	0.204234	0.198251	0.0967839	0.0912767	0.159774	0.196857	0.239298	0.147503	0.145649	0.184875	0.18464	0.148398
Voice	0.219149	0.146485	0.19111	0.176575	0.243173	0.241641	0.212724	0.258213	0.241375	0.177493	0.247043	0.243335	0.246445	0.24334	0.2467	0.174371	0.181658	0.180588	0.131116	0.198054	0.1817	0.139363	0.126898	0.13616	0.169841	0.231684	0.202777	0.238825	0.231164	0.233835	0.178768	0.176327	0.200709	0.116108	0.185452	0.188295	0.191585	0.208915	0.206394	0.128812	0.136631	0.19199	0.203019	0.226524	0.180478	0.157724	0.193538	0.217433	0.164341
Voice	0.141586	0.227575	0.201988	0.146833	0.0220162	0.0792156	0.141958	0.0741694	0.0775028	0.173779	0.0286115	0.0612161	0.15601	0.0181904	0.064403	0.200315	0.209957	0.205735	0.218406	0.228085	0.210882	0.216483	0.217496	0.258778	0.218647	0.177373	0.187064	0.0940648	0.0498055	0.0435665	0.290422	0.264618	0.25398	0.222297	0.253742	0.247881	0.261285	0.278972	0.263274	0.24051	0.227943	0.243091	0.261248	0.126866	0.230029	0.23276	0.257122	0.265847	0.258575
Voice	0.0902148	0.218625	0.166008	0.103662	0.0840345	0.0184377	0.107229	0.148242	0.0498152	0.13776	0.107569	0.0335243	0.112797	0.100626	0.0570953	0.183691	0.1671	0.183568	0.194603	0.188567	0.191736	0.195004	0.19843	0.234535	0.206135	0.134263	0.162598	0.0482802	0.0987894	0.0597954	0.239683	0.229224	0.207649	0.18786	0.201675	0.209682	0.213598	0.237742	0.226995	0.18321	0.199415	0.190312	0.210399	0.15919	0.188433	0.190008	0.222159	0.209848	0.229693
Voice	0.146463	0.176359	0.216894	0.130627	0.190127	0.15083	0.0764734	0.176605	0.165169	0.142209	0.210563	0.163807	0.0885179	0.186903	0.179334	0.18812	0.184532	0.172913	0.165197	0.146768	0.169465	0.192358	0.183273	0.175041	0.188959	0.196854	0.208489	0.137657	0.205931	0.170509	0.219198	0.218634	0.233765	0.185947	0.200986	0.218142	0.222382	0.237895	0.233286	0.182139	0.189205	0.195505	0.220762	0.169967	0.188169	0.188025	0.218164	0.221018	0.196371
Voice	0.191249	0.231027	0.239072	0.179334	0.0714734	0.118962	0.15045	0.0514841	0.125616	0.19421	0.0727485	0.108888	0.165094	0.0647554	0.113887	0.230553	0.247004	0.219517	0.244844	0.214854	0.221874	0.255801	0.242675	0.261462	0.206411	0.214727	0.234109	0.146161	0.0963345	0.0835617	0.289624	0.270163	0.273666	0.248686	0.263583	0.26761	0.271273	0.286397	0.282628	0.263944	0.24368	0.256224	0.274372	0.0775722	0.25381	0.25332	0.274901	0.28185	0.266574
Voice	0.155556	0.201506	0.229662	0.157119	0.139096	0.0876262	0.0983109	0.116299	0.104541	0.164688	0.157862	0.0940119	0.107575	0.135577	0.114319	0.211535	0.219955	0.192925	0.225595	0.181025	0.193823	0.24229	0.229109	0.239389	0.196174	0.200604	0.229159	0.110742	0.166718	0.109638	0.257269	0.252744	0.257331	0.232248	0.24576	0.24815	0.24981	0.266265	0.262518	0.23427	0.216703	0.235462	0.252914	0.117983	0.23194	0.235508	0.255689	0.256744	0.245634
Voice	0.148437	0.19347	0.160859	0.133158	0.17828	0.147851	0.125393	0.221544	0.172933	0.127377	0.210733	0.157077	0.159561	0.197427	0.188454	0.177973	0.181373	0.181393	0.111053	0.193591	0.18674	0.146238	0.119494	0.173728	0.18518	0.159171	0.171826	0.136724	0.203917	0.156011	0.217834	0.221323	0.181703	0.151415	0.173722	0.199501	0.20564	0.237396	0.223353	0.151731	0.19476	0.158572	0.197591	0.230879	0.147094	0.150143	0.195369	0.184483	0.20452
Voice	0.238204	0.206681	0.219641	0.203514	0.245611	0.238099	0.23849	0.293643	0.260092	0.211974	0.275679	0.242121	0.275365	0.269919	0.27597	0.205366	0.192157	0.208168	0.168827	0.230908	0.220106	0.147692	0.155571	0.103852	0.215144	0.230363	0.224805	0.242842	0.252256	0.238261	0.0758534	0.0747918	0.0713402	0.151399	0.0801215	0.0888097	0.105958	0.130305	0.129441	0.139098	0.184461	0.0805027	0.0718885	0.258952	0.128163	0.0997223	0.0647935	0.0801758	0.0930451
Voice	0.148788	0.215425	0.19237	0.141369	0.122665	0.0966289	0.154669	0.181828	0.128944	0.150549	0.157498	0.0913957	0.159098	0.139549	0.125428	0.183812	0.182534	0.186275	0.188159	0.200638	0.196398	0.173261	0.180366	0.20132	0.205323	0.175832	0.190694	0.108981	0.159663	0.103355	0.176883	0.160174	0.145695	0.174673	0.153375	0.144992	0.157065	0.198619	0.184998	0.17996	0.190751	0.13889	0.129233	0.190316	0.174757	0.15832	0.146666	0.133647	0.194281
[truncated: 71 more columns]

## Sheet: With auditory model 100 fs
	Instrument	Instrument	Instrument	Instrument	Instrument	Instrument	Instrument	Instrument	Instrument	Instrument	Instrument	Instrument	Instrument	Instrument	Instrument	Instrument	Instrument	Instrument	Instrument	Instrument	Instrument	Instrument	Instrument	Instrument	Instrument	Instrument	Instrument	Instrument	Instrument	Instrument	Bird	Bird	Bird	Bird	Bird	Bird	Bird	Bird	Bird	Bird	Bird	Bird	Bird	Bird	Bird	Bird	Bird	Bird	Bird
Instrument	0	0.249567	0.226625	0.242561	0.269838	0.226587	0.217628	0.341043	0.26671	0.195483	0.301833	0.228782	0.168181	0.27642	0.226564	0.237674	0.238867	0.264062	0.321975	0.302365	0.328777	0.320513	0.333477	0.285876	0.240077	0.21175	0.238673	0.226181	0.30207	0.267859	0.410599	0.396428	0.383565	0.347211	0.476909	0.448261	0.438155	0.481345	0.50272	0.426727	0.26023	0.413588	0.392492	0.32324	0.40096	0.427507	0.470143	0.48895	0.41166
Instrument	0.249567	0	0.214807	0.315322	0.272706	0.250416	0.265803	0.323937	0.280514	0.236829	0.247762	0.233201	0.229342	0.232687	0.250795	0.256483	0.205922	0.216657	0.316534	0.251326	0.295235	0.359205	0.29311	0.312289	0.265915	0.190125	0.22822	0.239365	0.280604	0.24912	0.431788	0.414744	0.384107	0.316932	0.475203	0.480507	0.443502	0.474619	0.501339	0.435863	0.244989	0.409178	0.396575	0.308002	0.407981	0.430032	0.450384	0.493069	0.441062
Instrument	0.226625	0.214807	0	0.273078	0.249246	0.219058	0.266167	0.325138	0.254495	0.220019	0.253492	0.187612	0.216268	0.230645	0.213819	0.272366	0.211464	0.239319	0.312056	0.299447	0.339925	0.324983	0.305904	0.292208	0.273513	0.246692	0.221409	0.20124	0.266003	0.211535	0.434758	0.40677	0.391858	0.336756	0.492072	0.470356	0.448548	0.480422	0.496005	0.416831	0.259546	0.413162	0.401799	0.306881	0.415075	0.445508	0.470574	0.507164	0.440526
Instrument	0.242561	0.315322	0.273078	0	0.258751	0.22728	0.19224	0.356663	0.250495	0.103291	0.301072	0.258755	0.185918	0.270544	0.256722	0.332836	0.272387	0.319045	0.26425	0.257956	0.317682	0.268189	0.271731	0.266208	0.331956	0.271592	0.303286	0.217576	0.267476	0.254285	0.317074	0.214911	0.257819	0.306263	0.33807	0.307171	0.269493	0.286852	0.316065	0.328607	0.311436	0.248047	0.220463	0.287292	0.317469	0.358434	0.350373	0.379358	0.297557
Instrument	0.269838	0.272706	0.249246	0.258751	0	0.169604	0.272686	0.200298	0.201422	0.257506	0.15233	0.204293	0.237446	0.128327	0.190653	0.358532	0.296824	0.336798	0.33142	0.324048	0.361785	0.326922	0.231395	0.251035	0.323407	0.285654	0.284968	0.19651	0.178681	0.153827	0.415991	0.366563	0.382033	0.38458	0.473023	0.435145	0.409479	0.443497	0.458043	0.448985	0.328117	0.390683	0.360528	0.164063	0.398472	0.436887	0.459693	0.486238	0.410699
Instrument	0.226587	0.250416	0.219058	0.22728	0.169604	0	0.201885	0.232014	0.123444	0.23334	0.214128	0.139384	0.192141	0.183631	0.129023	0.321479	0.290162	0.327554	0.274028	0.287586	0.331958	0.278044	0.242262	0.212887	0.297378	0.276562	0.274412	0.139288	0.227892	0.164542	0.408463	0.346303	0.346076	0.343256	0.429756	0.419425	0.377394	0.41513	0.444698	0.403192	0.31921	0.36276	0.336292	0.221435	0.355591	0.388745	0.401697	0.441535	0.393178
Instrument	0.217628	0.265803	0.266167	0.19224	0.272686	0.201885	0	0.290327	0.215796	0.197196	0.311414	0.246561	0.179398	0.272183	0.255175	0.289702	0.272492	0.273772	0.238828	0.239009	0.261569	0.233224	0.23744	0.214129	0.266204	0.270251	0.273723	0.217667	0.292851	0.256148	0.32716	0.343649	0.313805	0.310539	0.401768	0.402891	0.371014	0.421283	0.442534	0.355881	0.30515	0.326928	0.3332	0.301109	0.311131	0.335243	0.367899	0.400298	0.353472
Instrument	0.341043	0.323937	0.325138	0.356663	0.200298	0.232014	0.290327	0	0.196967	0.34266	0.248159	0.271174	0.330025	0.202773	0.25963	0.341357	0.380581	0.361171	0.32774	0.335647	0.391393	0.258789	0.222727	0.230165	0.304227	0.368381	0.307264	0.264336	0.259175	0.249311	0.35756	0.373217	0.30967	0.349752	0.365893	0.420952	0.413634	0.449318	0.480878	0.401861	0.395409	0.328057	0.338083	0.211804	0.336204	0.366229	0.372893	0.399649	0.341149
Instrument	0.26671	0.280514	0.254495	0.250495	0.201422	0.123444	0.215796	0.196967	0	0.272085	0.252202	0.176437	0.245358	0.209661	0.168019	0.32148	0.333103	0.348866	0.28566	0.285135	0.355263	0.247771	0.208288	0.198032	0.301023	0.318735	0.292106	0.166946	0.262669	0.2012	0.380456	0.3794	0.343602	0.348936	0.418131	0.41151	0.409248	0.450953	0.464752	0.415153	0.360734	0.371777	0.358822	0.237638	0.343433	0.372533	0.392563	0.436606	0.353925
Instrument	0.195483	0.236829	0.220019	0.103291	0.257506	0.23334	0.197196	0.34266	0.272085	0	0.27737	0.22893	0.131564	0.235174	0.235578	0.244814	0.214404	0.245646	0.261807	0.285443	0.285622	0.288389	0.286263	0.277947	0.285616	0.228601	0.257877	0.188705	0.236364	0.231482	0.352037	0.242253	0.267534	0.319301	0.345988	0.339661	0.26819	0.305032	0.324929	0.325622	0.207991	0.274913	0.236838	0.274069	0.333624	0.350894	0.356785	0.370614	0.326639
Instrument	0.301833	0.247762	0.253492	0.301072	0.15233	0.214128	0.311414	0.248159	0.252202	0.27737	0	0.169012	0.233836	0.118567	0.152283	0.367265	0.28257	0.341051	0.39349	0.321759	0.387799	0.401676	0.318379	0.322464	0.333397	0.254466	0.294061	0.189038	0.143008	0.175621	0.506831	0.423844	0.435001	0.399923	0.500663	0.507409	0.467785	0.48167	0.497181	0.475601	0.323927	0.433548	0.428523	0.143174	0.463012	0.500487	0.523261	0.552669	0.489176
Instrument	0.228782	0.233201	0.187612	0.258755	0.204293	0.139384	0.246561	0.271174	0.176437	0.22893	0.169012	0	0.178958	0.159353	0.0855111	0.314736	0.258955	0.300247	0.335658	0.310962	0.358604	0.347562	0.30556	0.277751	0.286296	0.256935	0.244153	0.143307	0.210282	0.177728	0.472911	0.401161	0.39312	0.354894	0.466448	0.48041	0.433319	0.454903	0.480271	0.438133	0.298206	0.409515	0.400646	0.215096	0.428594	0.451616	0.479918	0.504082	0.451765
Instrument	0.168181	0.229342	0.216268	0.185918	0.237446	0.192141	0.179398	0.330025	0.245358	0.131564	0.233836	0.178958	0	0.204259	0.176939	0.245019	0.244676	0.267995	0.295853	0.287187	0.308432	0.317582	0.305341	0.276937	0.26451	0.22	0.23967	0.159135	0.218612	0.204287	0.4167	0.330379	0.335032	0.335952	0.418335	0.425608	0.366583	0.393537	0.417867	0.38929	0.240364	0.355846	0.334023	0.242769	0.386147	0.404182	0.420611	0.452376	0.403687
Instrument	0.27642	0.232687	0.230645	0.270544	0.128327	0.183631	0.272183	0.202773	0.209661	0.235174	0.118567	0.159353	0.204259	0	0.156627	0.328434	0.286331	0.319481	0.332671	0.33112	0.365603	0.348687	0.261425	0.283644	0.322786	0.270967	0.264904	0.166914	0.148262	0.15486	0.452775	0.369556	0.373442	0.372776	0.452284	0.453432	0.408777	0.423287	0.454534	0.430257	0.302126	0.390726	0.36606	0.14661	0.41691	0.443151	0.469063	0.49163	0.431272
Instrument	0.226564	0.250795	0.213819	0.256722	0.190653	0.129023	0.255175	0.25963	0.168019	0.235578	0.152283	0.0855111	0.176939	0.156627	0	0.320751	0.291992	0.32361	0.35424	0.332462	0.36809	0.357886	0.303568	0.271983	0.293886	0.260442	0.262233	0.13053	0.197457	0.168624	0.478802	0.408247	0.40955	0.394522	0.47859	0.480476	0.457063	0.475249	0.484194	0.456374	0.304967	0.418538	0.41976	0.192521	0.434503	0.474029	0.497234	0.530375	0.464283
Instrument	0.237674	0.256483	0.272366	0.332836	0.358532	0.321479	0.289702	0.341357	0.32148	0.244814	0.367265	0.314736	0.245019	0.328434	0.320751	0	0.247542	0.210361	0.311598	0.263215	0.288926	0.297428	0.330263	0.337404	0.198727	0.241446	0.197623	0.31369	0.36658	0.346958	0.383412	0.406764	0.336479	0.297281	0.410325	0.432001	0.43577	0.488998	0.490615	0.392712	0.248715	0.381012	0.361582	0.391229	0.365125	0.380138	0.39224	0.430961	0.362831
Instrument	0.238867	0.205922	0.211464	0.272387	0.296824	0.290162	0.272492	0.380581	0.333103	0.214404	0.28257	0.258955	0.244676	0.286331	0.291992	0.247542	0	0.194427	0.307266	0.226144	0.282094	0.346745	0.35132	0.351513	0.245213	0.170431	0.238954	0.281801	0.300823	0.282581	0.403093	0.391564	0.366732	0.294061	0.457937	0.450701	0.414905	0.459973	0.465713	0.398087	0.204039	0.391627	0.372878	0.349882	0.388019	0.420367	0.438885	0.471061	0.408413
Instrument	0.264062	0.216657	0.239319	0.319045	0.336798	0.327554	0.273772	0.361171	0.348866	0.245646	0.341051	0.300247	0.267995	0.319481	0.32361	0.210361	0.194427	0	0.310854	0.25456	0.227485	0.328212	0.344569	0.355992	0.217786	0.205194	0.197277	0.319289	0.359062	0.315821	0.358916	0.386169	0.329513	0.274283	0.412559	0.427615	0.412153	0.460294	0.468534	0.360204	0.217325	0.357127	0.348779	0.379613	0.370095	0.375216	0.401345	0.417153	0.380961
Instrument	0.321975	0.316534	0.312056	0.26425	0.33142	0.274028	0.238828	0.32774	0.28566	0.261807	0.39349	0.335658	0.295853	0.332671	0.35424	0.311598	0.307266	0.310854	0	0.260867	0.226509	0.204743	0.247069	0.249512	0.319827	0.337229	0.322992	0.311333	0.359031	0.301603	0.262214	0.34082	0.306307	0.258582	0.381295	0.379341	0.367478	0.403378	0.442271	0.296434	0.293016	0.314505	0.329619	0.366487	0.226475	0.250792	0.324838	0.386104	0.33968
Instrument	0.302365	0.251326	0.299447	0.257956	0.324048	0.287586	0.239009	0.335647	0.285135	0.285443	0.321759	0.310962	0.287187	0.33112	0.332462	0.263215	0.226144	0.25456	0.260867	0	0.248482	0.264593	0.303861	0.282891	0.250678	0.20122	0.257084	0.309549	0.354034	0.343499	0.34162	0.398637	0.333635	0.215735	0.391404	0.440872	0.416687	0.47551	0.486808	0.358924	0.318837	0.345337	0.35752	0.389206	0.312418	0.337921	0.376521	0.390895	0.347733
Instrument	0.328777	0.295235	0.339925	0.317682	0.361785	0.331958	0.261569	0.391393	0.355263	0.285622	0.387799	0.358604	0.308432	0.365603	0.36809	0.288926	0.282094	0.227485	0.226509	0.248482	0	0.284739	0.311153	0.312022	0.301658	0.270206	0.259646	0.366792	0.399436	0.360541	0.30313	0.380947	0.350914	0.254635	0.42318	0.39769	0.418352	0.464553	0.475042	0.344034	0.276945	0.353403	0.36875	0.404522	0.289148	0.317329	0.381895	0.432043	0.355469
Instrument	0.320513	0.359205	0.324983	0.268189	0.326922	0.278044	0.233224	0.258789	0.247771	0.288389	0.401676	0.347562	0.317582	0.348687	0.357886	0.297428	0.346745	0.328212	0.204743	0.264593	0.284739	0	0.188519	0.192337	0.294585	0.358576	0.297261	0.312162	0.371494	0.330365	0.253588	0.339702	0.272909	0.27951	0.333108	0.34613	0.369284	0.42145	0.426561	0.323144	0.355544	0.280215	0.299588	0.360553	0.223183	0.256646	0.312007	0.338166	0.276735
Instrument	0.333477	0.29311	0.305904	0.271731	0.231395	0.242262	0.23744	0.222727	0.208288	0.286263	0.318379	0.30556	0.305341	0.261425	0.303568	0.330263	0.35132	0.344569	0.247069	0.303861	0.311153	0.188519	0	0.175124	0.328999	0.342135	0.288896	0.261096	0.289233	0.260168	0.289841	0.328543	0.298701	0.320872	0.371324	0.357433	0.369927	0.406762	0.421345	0.365914	0.364424	0.316266	0.312923	0.264798	0.247621	0.30031	0.357082	0.389863	0.31878
Instrument	0.285876	0.312289	0.292208	0.266208	0.251035	0.212887	0.214129	0.230165	0.198032	0.277947	0.322464	0.277751	0.276937	0.283644	0.271983	0.337404	0.351513	0.355992	0.249512	0.282891	0.312022	0.192337	0.175124	0	0.303437	0.34546	0.297997	0.246582	0.317828	0.269823	0.265522	0.331057	0.293499	0.311381	0.375686	0.353164	0.374198	0.416859	0.439703	0.356281	0.363354	0.299738	0.32264	0.292301	0.259288	0.295692	0.352434	0.37533	0.290461
Instrument	0.240077	0.265915	0.273513	0.331956	0.323407	0.297378	0.266204	0.304227	0.301023	0.285616	0.333397	0.286296	0.26451	0.322786	0.293886	0.198727	0.245213	0.217786	0.319827	0.250678	0.301658	0.294585	0.328999	0.303437	0	0.255382	0.18047	0.307561	0.361205	0.33116	0.359448	0.398868	0.335404	0.292602	0.423713	0.441105	0.429018	0.481618	0.493352	0.409968	0.269351	0.358402	0.363261	0.362526	0.371826	0.380525	0.406683	0.423662	0.361395
Instrument	0.21175	0.190125	0.246692	0.271592	0.285654	0.276562	0.270251	0.368381	0.318735	0.228601	0.254466	0.256935	0.22	0.270967	0.260442	0.241446	0.170431	0.205194	0.337229	0.20122	0.270206	0.358576	0.342135	0.34546	0.255382	0	0.212272	0.276719	0.297178	0.298328	0.4165	0.378016	0.37046	0.317861	0.460561	0.437991	0.417718	0.461443	0.46818	0.428673	0.25312	0.407702	0.368619	0.325114	0.388535	0.428197	0.446919	0.483648	0.409363
Instrument	0.238673	0.22822	0.221409	0.303286	0.284968	0.274412	0.273723	0.307264	0.292106	0.257877	0.294061	0.244153	0.23967	0.264904	0.262233	0.197623	0.238954	0.197277	0.322992	0.257084	0.259646	0.297261	0.288896	0.297997	0.18047	0.212272	0	0.282686	0.314229	0.293422	0.403687	0.397927	0.348951	0.303422	0.428614	0.434636	0.424423	0.469318	0.474125	0.412591	0.269578	0.383083	0.361466	0.337764	0.379294	0.416041	0.419282	0.458573	0.377051
Instrument	0.226181	0.239365	0.20124	0.217576	0.19651	0.139288	0.217667	0.264336	0.166946	0.188705	0.189038	0.143307	0.159135	0.166914	0.13053	0.31369	0.281801	0.319289	0.311333	0.309549	0.366792	0.312162	0.261096	0.246582	0.307561	0.276719	0.282686	0	0.177156	0.150198	0.438231	0.358539	0.358007	0.360109	0.443754	0.441291	0.389439	0.416946	0.43744	0.414186	0.302038	0.378047	0.348807	0.201968	0.403588	0.424899	0.445442	0.46662	0.419344
Instrument	0.30207	0.280604	0.266003	0.267476	0.178681	0.227892	0.292851	0.259175	0.262669	0.236364	0.143008	0.210282	0.218612	0.148262	0.197457	0.36658	0.300823	0.359062	0.359031	0.354034	0.399436	0.371494	0.289233	0.317828	0.361205	0.297178	0.314229	0.177156	0	0.168492	0.473513	0.379973	0.392739	0.41597	0.467508	0.467346	0.426745	0.436519	0.450707	0.449604	0.318567	0.403308	0.387629	0.128392	0.435162	0.471336	0.484349	0.510652	0.453291
Instrument	0.267859	0.24912	0.211535	0.254285	0.153827	0.164542	0.256148	0.249311	0.2012	0.231482	0.175621	0.177728	0.204287	0.15486	0.168624	0.346958	0.282581	0.315821	0.301603	0.343499	0.360541	0.330365	0.260168	0.269823	0.33116	0.298328	0.293422	0.150198	0.168492	0	0.439393	0.361605	0.373781	0.379759	0.451757	0.442983	0.403039	0.431515	0.451444	0.41867	0.284788	0.393225	0.363449	0.17381	0.400498	0.428134	0.457577	0.484921	0.430135
Bird	0.410599	0.431788	0.434758	0.317074	0.415991	0.408463	0.32716	0.35756	0.380456	0.352037	0.506831	0.472911	0.4167	0.452775	0.478802	0.383412	0.403093	0.358916	0.262214	0.34162	0.30313	0.253588	0.289841	0.265522	0.359448	0.4165	0.403687	0.438231	0.473513	0.439393	0	0.277106	0.202944	0.297134	0.280022	0.287342	0.336954	0.371846	0.394373	0.275063	0.386761	0.196693	0.259635	0.451228	0.231301	0.233978	0.255902	0.295582	0.21883
Bird	0.396428	0.414744	0.40677	0.214911	0.366563	0.346303	0.343649	0.373217	0.3794	0.242253	0.423844	0.401161	0.330379	0.369556	0.408247	0.406764	0.391564	0.386169	0.34082	0.398637	0.380947	0.339702	0.328543	0.331057	0.398868	0.378016	0.397927	0.358539	0.379973	0.361605	0.277106	0	0.141404	0.383198	0.172226	0.177325	0.156662	0.147783	0.195842	0.251513	0.367043	0.142954	0.100389	0.352356	0.316866	0.331439	0.227845	0.240643	0.174992
Bird	0.383565	0.384107	0.391858	0.257819	0.382033	0.346076	0.313805	0.30967	0.343602	0.267534	0.435001	0.39312	0.335032	0.373442	0.40955	0.336479	0.366732	0.329513	0.306307	0.333635	0.350914	0.272909	0.298701	0.293499	0.335404	0.37046	0.348951	0.358007	0.392739	0.373781	0.202944	0.141404	0	0.315928	0.165841	0.212218	0.193011	0.222117	0.249685	0.26183	0.363022	0.134706	0.124572	0.369765	0.277474	0.259638	0.226139	0.198413	0.163924
Bird	0.347211	0.316932	0.336756	0.306263	0.38458	0.343256	0.310539	0.349752	0.348936	0.319301	0.399923	0.354894	0.335952	0.372776	0.394522	0.297281	0.294061	0.274283	0.258582	0.215735	0.254635	0.27951	0.320872	0.311381	0.292602	0.317861	0.303422	0.360109	0.41597	0.379759	0.297134	0.383198	0.315928	0	0.351865	0.395364	0.391092	0.435299	0.470556	0.294499	0.311484	0.296711	0.347831	0.441182	0.287961	0.266675	0.315974	0.357145	0.306788
Bird	0.476909	0.475203	0.492072	0.33807	0.473023	0.429756	0.401768	0.365893	0.418131	0.345988	0.500663	0.466448	0.418335	0.452284	0.47859	0.410325	0.457937	0.412559	0.381295	0.391404	0.42318	0.333108	0.371324	0.375686	0.423713	0.460561	0.428614	0.443754	0.467508	0.451757	0.280022	0.172226	0.165841	0.351865	0	0.256184	0.198928	0.233181	0.282016	0.290119	0.4348	0.177035	0.172455	0.435826	0.324256	0.286103	0.217733	0.152024	0.219483
Bird	0.448261	0.480507	0.470356	0.307171	0.435145	0.419425	0.402891	0.420952	0.41151	0.339661	0.507409	0.48041	0.425608	0.453432	0.480476	0.432001	0.450701	0.427615	0.379341	0.440872	0.39769	0.34613	0.357433	0.353164	0.441105	0.437991	0.434636	0.441291	0.467346	0.442983	0.287342	0.177325	0.212218	0.395364	0.256184	0	0.190593	0.23456	0.224921	0.302341	0.425499	0.243065	0.166329	0.440503	0.321666	0.296897	0.240013	0.220303	0.2249
Bird	0.438155	0.443502	0.448548	0.269493	0.409479	0.377394	0.371014	0.413634	0.409248	0.26819	0.467785	0.433319	0.366583	0.408777	0.457063	0.43577	0.414905	0.412153	0.367478	0.416687	0.418352	0.369284	0.369927	0.374198	0.429018	0.417718	0.424423	0.389439	0.426745	0.403039	0.336954	0.156662	0.193011	0.391092	0.198928	0.190593	0	0.145942	0.171261	0.301169	0.400191	0.205296	0.135759	0.399024	0.351528	0.338391	0.265896	0.220963	0.256801
Bird	0.481345	0.474619	0.480422	0.286852	0.443497	0.41513	0.421283	0.449318	0.450953	0.305032	0.48167	0.454903	0.393537	0.423287	0.475249	0.488998	0.459973	0.460294	0.403378	0.47551	0.464553	0.42145	0.406762	0.416859	0.481618	0.461443	0.469318	0.416946	0.436519	0.431515	0.371846	0.147783	0.222117	0.435299	0.233181	0.23456	0.145942	0	0.103758	0.319982	0.432146	0.223711	0.170202	0.409472	0.394002	0.368858	0.298058	0.269828	0.295352
Bird	0.50272	0.501339	0.496005	0.316065	0.458043	0.444698	0.442534	0.480878	0.464752	0.324929	0.497181	0.480271	0.417867	0.454534	0.484194	0.490615	0.465713	0.468534	0.442271	0.486808	0.475042	0.426561	0.421345	0.439703	0.493352	0.46818	0.474125	0.43744	0.450707	0.451444	0.394373	0.195842	0.249685	0.470556	0.282016	0.224921	0.171261	0.103758	0	0.384431	0.4457	0.26879	0.202078	0.426233	0.415693	0.412902	0.283385	0.282803	0.305676
Bird	0.426727	0.435863	0.416831	0.328607	0.448985	0.403192	0.355881	0.401861	0.415153	0.325622	0.475601	0.438133	0.38929	0.430257	0.456374	0.392712	0.398087	0.360204	0.296434	0.358924	0.344034	0.323144	0.365914	0.356281	0.409968	0.428673	0.412591	0.414186	0.449604	0.41867	0.275063	0.251513	0.26183	0.294499	0.290119	0.302341	0.301169	0.319982	0.384431	0	0.34037	0.251078	0.259327	0.428537	0.295211	0.269237	0.275679	0.284862	0.282052
Bird	0.26023	0.244989	0.259546	0.311436	0.328117	0.31921	0.30515	0.395409	0.360734	0.207991	0.323927	0.298206	0.240364	0.302126	0.304967	0.248715	0.204039	0.217325	0.293016	0.318837	0.276945	0.355544	0.364424	0.363354	0.269351	0.25312	0.269578	0.302038	0.318567	0.284788	0.386761	0.367043	0.363022	0.311484	0.4348	0.425499	0.400191	0.432146	0.4457	0.34037	0	0.370421	0.367152	0.333701	0.347222	0.382392	0.41825	0.467339	0.401046
Bird	0.413588	0.409178	0.413162	0.248047	0.390683	0.36276	0.326928	0.328057	0.371777	0.274913	0.433548	0.409515	0.355846	0.390726	0.418538	0.381012	0.391627	0.357127	0.314505	0.345337	0.353403	0.280215	0.316266	0.299738	0.358402	0.407702	0.383083	0.378047	0.403308	0.393225	0.196693	0.142954	0.134706	0.296711	0.177035	0.243065	0.205296	0.223711	0.26879	0.251078	0.370421	0	0.160036	0.368998	0.261596	0.25658	0.246434	0.241192	0.169622
Bird	0.392492	0.396575	0.401799	0.220463	0.360528	0.336292	0.3332	0.338083	0.358822	0.236838	0.428523	0.400646	0.334023	0.36606	0.41976	0.361582	0.372878	0.348779	0.329619	0.35752	0.36875	0.299588	0.312923	0.32264	0.363261	0.368619	0.361466	0.348807	0.387629	0.363449	0.259635	0.100389	0.124572	0.347831	0.172455	0.166329	0.135759	0.170202	0.202078	0.259327	0.367152	0.160036	0	0.360199	0.315407	0.28343	0.193868	0.182139	0.164182
Bird	0.32324	0.308002	0.306881	0.287292	0.164063	0.221435	0.301109	0.211804	0.237638	0.274069	0.143174	0.215096	0.242769	0.14661	0.192521	0.391229	0.349882	0.379613	0.366487	0.389206	0.404522	0.360553	0.264798	0.292301	0.362526	0.325114	0.337764	0.201968	0.128392	0.17381	0.451228	0.352356	0.369765	0.441182	0.435826	0.440503	0.399024	0.409472	0.426233	0.428537	0.333701	0.368998	0.360199	0	0.410304	0.455595	0.468475	0.489877	0.43055
Bird	0.40096	0.407981	0.415075	0.317469	0.398472	0.355591	0.311131	0.336204	0.343433	0.333624	0.463012	0.428594	0.386147	0.41691	0.434503	0.365125	0.388019	0.370095	0.226475	0.312418	0.289148	0.223183	0.247621	0.259288	0.371826	0.388535	0.379294	0.403588	0.435162	0.400498	0.231301	0.316866	0.277474	0.287961	0.324256	0.321666	0.351528	0.394002	0.415693	0.295211	0.347222	0.261596	0.315407	0.410304	0	0.1732	0.286852	0.336637	0.25457
Bird	0.427507	0.430032	0.445508	0.358434	0.436887	0.388745	0.335243	0.366229	0.372533	0.350894	0.500487	0.451616	0.404182	0.443151	0.474029	0.380138	0.420367	0.375216	0.250792	0.337921	0.317329	0.256646	0.30031	0.295692	0.380525	0.428197	0.416041	0.424899	0.471336	0.428134	0.233978	0.331439	0.259638	0.266675	0.286103	0.296897	0.338391	0.368858	0.412902	0.269237	0.382392	0.25658	0.28343	0.455595	0.1732	0	0.22828	0.28276	0.236627
Bird	0.470143	0.450384	0.470574	0.350373	0.459693	0.401697	0.367899	0.372893	0.392563	0.356785	0.523261	0.479918	0.420611	0.469063	0.497234	0.39224	0.438885	0.401345	0.324838	0.376521	0.381895	0.312007	0.357082	0.352434	0.406683	0.446919	0.419282	0.445442	0.484349	0.457577	0.255902	0.227845	0.226139	0.315974	0.217733	0.240013	0.265896	0.298058	0.283385	0.275679	0.41825	0.246434	0.193868	0.468475	0.286852	0.22828	0	0.203452	0.212694
Bird	0.48895	0.493069	0.507164	0.379358	0.486238	0.441535	0.400298	0.399649	0.436606	0.370614	0.552669	0.504082	0.452376	0.49163	0.530375	0.430961	0.471061	0.417153	0.386104	0.390895	0.432043	0.338166	0.389863	0.37533	0.423662	0.483648	0.458573	0.46662	0.510652	0.484921	0.295582	0.240643	0.198413	0.357145	0.152024	0.220303	0.220963	0.269828	0.282803	0.284862	0.467339	0.241192	0.182139	0.489877	0.336637	0.28276	0.203452	0	0.24329
Bird	0.41166	0.441062	0.440526	0.297557	0.410699	0.393178	0.353472	0.341149	0.353925	0.326639	0.489176	0.451765	0.403687	0.431272	0.464283	0.362831	0.408413	0.380961	0.33968	0.347733	0.355469	0.276735	0.31878	0.290461	0.361395	0.409363	0.377051	0.419344	0.453291	0.430135	0.21883	0.174992	0.163924	0.306788	0.219483	0.2249	0.256801	0.295352	0.305676	0.282052	0.401046	0.169622	0.164182	0.43055	0.25457	0.236627	0.212694	0.24329	0
Bird	0.407354	0.398996	0.420447	0.28779	0.396534	0.352066	0.307609	0.329173	0.35499	0.29229	0.438905	0.396845	0.357835	0.383701	0.4137	0.365163	0.373352	0.343579	0.268602	0.328754	0.293494	0.23648	0.269276	0.268723	0.349289	0.396549	0.376436	0.377884	0.404012	0.375296	0.212663	0.228271	0.201657	0.304396	0.242789	0.276825	0.280698	0.30978	0.328767	0.254999	0.335528	0.151446	0.226592	0.380357	0.168112	0.2071	0.261407	0.269022	0.196668
Bird	0.359312	0.37493	0.378572	0.231662	0.340857	0.326889	0.300389	0.386132	0.361946	0.24174	0.419043	0.391701	0.322426	0.376205	0.394438	0.387742	0.367526	0.344102	0.257391	0.377938	0.305722	0.299466	0.30358	0.301424	0.388597	0.361717	0.387454	0.35761	0.383607	0.348233	0.245747	0.187908	0.223953	0.352622	0.280722	0.233611	0.218909	0.248447	0.278541	0.244897	0.313834	0.230364	0.195184	0.358516	0.259359	0.291289	0.286397	0.341806	0.265685
Bird	0.421527	0.41099	0.420634	0.244244	0.394409	0.356915	0.330895	0.364547	0.376876	0.263551	0.436642	0.404657	0.334635	0.376371	0.421181	0.401431	0.40033	0.39263	0.315347	0.385479	0.363763	0.304106	0.320295	0.320993	0.396712	0.408581	0.382364	0.366421	0.39027	0.370157	0.261583	0.151439	0.175991	0.343617	0.200146	0.232168	0.187682	0.160189	0.214628	0.252306	0.365852	0.165125	0.169612	0.367295	0.273592	0.274631	0.252859	0.221894	0.224444
Bird	0.403617	0.421835	0.407086	0.263859	0.387128	0.377413	0.349634	0.343753	0.359141	0.286012	0.460755	0.430452	0.370888	0.402095	0.431808	0.363913	0.396155	0.372129	0.340635	0.361116	0.366856	0.293873	0.308315	0.307982	0.353524	0.399319	0.367062	0.386615	0.415492	0.398366	0.211948	0.135521	0.118658	0.34127	0.223223	0.198829	0.228017	0.239729	0.257026	0.295519	0.384667	0.152554	0.127843	0.393271	0.29495	0.290014	0.206192	0.243838	0.146132
Bird	0.392846	0.395726	0.395306	0.278562	0.378093	0.333816	0.301786	0.301999	0.323888	0.281358	0.453574	0.402801	0.34709	0.387386	0.431024	0.334817	0.372413	0.343455	0.258717	0.309761	0.317375	0.234635	0.259069	0.27572	0.336412	0.390622	0.347605	0.365418	0.407981	0.371593	0.193386	0.22337	0.170556	0.251979	0.212153	0.255823	0.239245	0.284759	0.324008	0.258303	0.352553	0.139631	0.190588	0.395597	0.177736	0.197876	0.229209	0.239667	0.184473
Bird	0.42859	0.426797	0.433724	0.278219	0.387226	0.375034	0.358397	0.37346	0.367599	0.274691	0.448197	0.421548	0.370531	0.405872	0.440311	0.389203	0.407315	0.378934	0.343672	0.348723	0.39267	0.30722	0.317311	0.345332	0.389902	0.411826	0.388893	0.385766	0.414288	0.396037	0.28144	0.171636	0.168346	0.309901	0.177595	0.203652	0.179262	0.22748	0.262553	0.267334	0.388477	0.166144	0.108465	0.382479	0.293911	0.257943	0.225228	0.19375	0.195623
Bird	0.413727	0.391644	0.401635	0.250846	0.377506	0.352457	0.333246	0.335474	0.348094	0.259185	0.444581	0.401731	0.342646	0.374313	0.421541	0.355294	0.385317	0.350453	0.317201	0.341459	0.360478	0.282218	0.301434	0.325813	0.351409	0.393364	0.359114	0.360524	0.39533	0.3744	0.246812	0.12587	0.12935	0.326554	0.16546	0.195141	0.178177	0.184993	0.214532	0.276641	0.378239	0.162156	0.0927704	0.37822	0.282921	0.262012	0.203033	0.192113	0.175895
Bird	0.241394	0.252766	0.248048	0.156202	0.285809	0.263676	0.238434	0.360739	0.300007	0.143424	0.347641	0.268995	0.213523	0.283939	0.316942	0.243828	0.22409	0.234014	0.249242	0.252643	0.265183	0.27994	0.297287	0.292094	0.30501	0.254193	0.288472	0.260479	0.309782	0.257342	0.320027	0.198238	0.253443	0.22626	0.300637	0.317508	0.227129	0.261753	0.304955	0.292865	0.206098	0.221703	0.180763	0.333806	0.31727	0.314702	0.333768	0.350369	0.316094
Bird	0.425499	0.42661	0.433614	0.298354	0.423303	0.386378	0.36971	0.389757	0.382758	0.315606	0.496142	0.453371	0.39022	0.430228	0.468607	0.399974	0.415744	0.396004	0.297644	0.37276	0.360363	0.311797	0.345451	0.344437	0.39978	0.419287	0.421713	0.410913	0.457009	0.414167	0.249796	0.218759	0.219234	0.333629	0.251399	0.213054	0.220992	0.248123	0.285239	0.263526	0.384919	0.228996	0.196379	0.437005	0.284989	0.268938	0.250022	0.236647	0.23874
Bird	0.397518	0.429264	0.426126	0.291098	0.409621	0.387951	0.349947	0.343084	0.364037	0.327568	0.476487	0.444096	0.399419	0.421977	0.449929	0.368504	0.4127	0.376422	0.306399	0.354232	0.338328	0.28032	0.320446	0.296323	0.367488	0.407081	0.383888	0.411815	0.442299	0.413998	0.220825	0.222335	0.167692	0.313335	0.229595	0.225004	0.266776	0.291584	0.328097	0.263864	0.379402	0.166576	0.20613	0.412892	0.222683	0.229946	0.239651	0.242562	0.167548
Bird	0.35544	0.313395	0.325826	0.323757	0.389862	0.335755	0.299211	0.405501	0.365758	0.249021	0.413222	0.360152	0.312997	0.37944	0.397068	0.339398	0.280488	0.287226	0.211912	0.30732	0.286361	0.320627	0.330559	0.343683	0.354502	0.346599	0.365047	0.3357	0.385491	0.336771	0.344428	0.35792	0.335309	0.25859	0.393318	0.419724	0.36995	0.408566	0.438829	0.259516	0.212643	0.33661	0.341078	0.396113	0.289867	0.310388	0.361429	0.400855	0.380047
Vehicle	0.325956	0.30618	0.323174	0.347331	0.355071	0.364323	0.31881	0.410304	0.399676	0.2596	0.3564	0.348086	0.298009	0.342312	0.350181	0.318972	0.310569	0.266507	0.328512	0.374084	0.294365	0.393761	0.369883	0.375379	0.348184	0.316396	0.333538	0.338233	0.337826	0.317426	0.402647	0.396393	0.399628	0.366052	0.448169	0.45013	0.432512	0.460627	0.46929	0.362302	0.242187	0.385131	0.397804	0.345767	0.38258	0.396669	0.448566	0.492005	0.43845
Vehicle	0.366872	0.329151	0.339291	0.285503	0.234432	0.27675	0.323689	0.28433	0.299628	0.269896	0.237076	0.280498	0.274803	0.213015	0.270014	0.4039	0.352406	0.386403	0.353675	0.407061	0.402016	0.368156	0.268369	0.320855	0.397341	0.344048	0.364119	0.235568	0.158523	0.223624	0.430051	0.314827	0.337873	0.430818	0.408795	0.415087	0.363863	0.370899	0.393451	0.40243	0.333848	0.343843	0.322818	0.155768	0.396527	0.428933	0.434686	0.457126	0.4051
Vehicle	0.314863	0.275966	0.295703	0.307187	0.214132	0.251317	0.327182	0.29558	0.299682	0.282528	0.187954	0.234181	0.23786	0.174842	0.217363	0.367313	0.322538	0.36289	0.378519	0.363703	0.383915	0.391238	0.312767	0.338574	0.339998	0.281245	0.293465	0.233712	0.16491	0.212571	0.47398	0.376483	0.400479	0.411406	0.469066	0.467857	0.42648	0.433437	0.455191	0.44568	0.322348	0.405219	0.384487	0.160336	0.442501	0.475507	0.502053	0.523144	0.463112
Vehicle	0.337955	0.296734	0.315586	0.292675	0.210495	0.242131	0.294567	0.263383	0.268545	0.262966	0.184611	0.236344	0.255906	0.184726	0.222511	0.396956	0.341469	0.378114	0.368196	0.385474	0.390728	0.374964	0.284367	0.307226	0.373192	0.329617	0.34378	0.208421	0.161883	0.203719	0.466269	0.386958	0.398694	0.424619	0.465411	0.474063	0.42334	0.439253	0.457986	0.441605	0.34989	0.397141	0.384195	0.143833	0.435958	0.472697	0.487321	0.510658	0.463734
Vehicle	0.304546	0.272424	0.29875	0.29766	0.274465	0.265842	0.267284	0.320967	0.292612	0.275827	0.229665	0.229705	0.233497	0.246062	0.231868	0.368984	0.287221	0.330408	0.330066	0.320541	0.355897	0.371935	0.340984	0.326236	0.342432	0.293286	0.337869	0.250286	0.244094	0.262117	0.461801	0.406373	0.40146	0.362762	0.464108	0.485751	0.438813	0.460456	0.485508	0.411742	0.30473	0.402069	0.402046	0.229717	0.414735	0.440301	0.467999	0.504764	0.46279
Vehicle	0.303163	0.247246	0.280239	0.297471	0.24869	0.281089	0.305062	0.351984	0.322783	0.250831	0.195904	0.237539	0.23672	0.230061	0.241331	0.335465	0.242825	0.27312	0.356823	0.284867	0.329589	0.394247	0.346121	0.356706	0.311642	0.242546	0.292081	0.246026	0.202836	0.22477	0.473414	0.396572	0.404602	0.336843	0.469069	0.482753	0.441407	0.459169	0.480281	0.420121	0.264783	0.416827	0.403517	0.231016	0.432997	0.451141	0.479006	0.516805	0.463219
Vehicle	0.366416	0.338127	0.346287	0.324866	0.270232	0.320301	0.364475	0.330159	0.349958	0.288524	0.253954	0.315768	0.304058	0.248512	0.294535	0.414326	0.377433	0.396182	0.390599	0.443821	0.421064	0.417494	0.327135	0.373724	0.409075	0.345108	0.383567	0.274219	0.197253	0.236853	0.460888	0.363198	0.386242	0.45329	0.448575	0.457678	0.412381	0.420146	0.442981	0.426957	0.339772	0.383586	0.375797	0.17132	0.429202	0.465651	0.483408	0.505196	0.451834
Vehicle	0.39554	0.373505	0.381607	0.3024	0.275268	0.318951	0.361382	0.323761	0.339383	0.294016	0.265693	0.320012	0.305135	0.253455	0.296584	0.427036	0.390074	0.411828	0.388093	0.437505	0.42308	0.39995	0.304575	0.357365	0.411927	0.366678	0.38742	0.282311	0.199232	0.262822	0.44194	0.316968	0.34505	0.458647	0.412184	0.421401	0.370349	0.373911	0.397334	0.42056	0.356017	0.344964	0.331357	0.177123	0.41211	0.451736	0.459941	0.468255	0.418662
Vehicle	0.381537	0.35426	0.36252	0.287415	0.263016	0.291139	0.336311	0.302453	0.316694	0.271779	0.24695	0.290449	0.279161	0.239965	0.282895	0.433298	0.368062	0.405148	0.366484	0.405704	0.425745	0.376613	0.300716	0.339153	0.405829	0.360764	0.395699	0.257305	0.186043	0.236814	0.435326	0.299217	0.32122	0.428044	0.385072	0.40592	0.345214	0.352148	0.380596	0.395403	0.345041	0.323821	0.30406	0.154246	0.395901	0.425839	0.430119	0.44107	0.399216
Vehicle	0.387004	0.37134	0.371949	0.301293	0.269454	0.309965	0.356677	0.316677	0.328441	0.293295	0.25776	0.308265	0.300549	0.250907	0.289435	0.424138	0.375664	0.40737	0.383056	0.42757	0.42229	0.392314	0.30745	0.353985	0.402868	0.36172	0.385794	0.274204	0.193424	0.25587	0.43738	0.320123	0.345435	0.456472	0.411327	0.418561	0.369569	0.378145	0.396771	0.419163	0.343334	0.340854	0.329939	0.169202	0.405655	0.448576	0.452068	0.467925	0.410413
Vehicle	0.285088	0.255842	0.283951	0.349042	0.367493	0.342224	0.322619	0.407049	0.379095	0.228512	0.359233	0.331513	0.282622	0.334419	0.33316	0.300059	0.25055	0.262953	0.277753	0.362445	0.311811	0.382226	0.374573	0.373049	0.327482	0.304302	0.349304	0.326496	0.342277	0.311955	0.396176	0.401272	0.394007	0.322451	0.455777	0.463173	0.438449	0.460418	0.485526	0.324444	0.163163	0.401606	0.408934	0.355442	0.362536	0.391423	0.431221	0.493115	0.447805
Vehicle	0.263084	0.227275	0.243676	0.309544	0.255431	0.277176	0.29737	0.321697	0.313448	0.204123	0.246467	0.253819	0.23707	0.239787	0.252679	0.318761	0.270032	0.27297	0.30806	0.369637	0.341654	0.368658	0.301295	0.323785	0.320659	0.289867	0.31569	0.243027	0.237792	0.218871	0.433833	0.382294	0.389252	0.369295	0.453973	0.465427	0.425362	0.451591	0.476512	0.366327	0.197322	0.395939	0.39622	0.237224	0.394212	0.414935	0.453224	0.502577	0.446252
Vehicle	0.359121	0.318818	0.322168	0.352582	0.373258	0.355263	0.303606	0.387999	0.375058	0.278727	0.367117	0.354728	0.325517	0.355035	0.361127	0.354081	0.304017	0.308947	0.261559	0.365653	0.298656	0.345894	0.325937	0.326224	0.340395	0.351056	0.365397	0.33605	0.360861	0.320422	0.34694	0.374355	0.372593	0.341982	0.435366	0.429556	0.414092	0.435428	0.456601	0.30018	0.235101	0.362811	0.374566	0.349374	0.342216	0.368984	0.408301	0.467867	0.40116
Vehicle	0.372631	0.348412	0.343298	0.312901	0.337425	0.35785	0.337531	0.354581	0.373932	0.297176	0.340387	0.365366	0.329362	0.309614	0.35562	0.384705	0.375037	0.362154	0.338184	0.425822	0.363259	0.354594	0.32806	0.325728	0.394099	0.378577	0.366862	0.321156	0.294443	0.290199	0.347299	0.321635	0.330588	0.399109	0.364824	0.402027	0.381155	0.401198	0.426291	0.313709	0.307034	0.295936	0.345268	0.284641	0.370368	0.383951	0.387543	0.415359	0.369121
Vehicle	0.392469	0.378938	0.381268	0.291997	0.296395	0.312013	0.35328	0.336818	0.339259	0.267009	0.282085	0.316	0.29486	0.269187	0.302278	0.425544	0.373263	0.400782	0.369036	0.41631	0.413099	0.391113	0.324634	0.357911	0.400916	0.365961	0.393681	0.283112	0.222803	0.273846	0.420103	0.285724	0.311805	0.430649	0.371289	0.395202	0.326581	0.337418	0.363252	0.394602	0.342778	0.304364	0.288087	0.19337	0.391806	0.424412	0.428954	0.429276	0.394869
Vehicle	0.291544	0.272585	0.260407	0.275095	0.172278	0.203957	0.275261	0.242563	0.220838	0.25228	0.140644	0.178242	0.225837	0.147737	0.169708	0.369033	0.310087	0.343723	0.355646	0.360665	0.379197	0.355376	0.287417	0.290937	0.335769	0.30891	0.319374	0.181588	0.165596	0.167921	0.464685	0.382221	0.398638	0.417009	0.464066	0.465672	0.42649	0.444788	0.456155	0.420218	0.304889	0.394422	0.388807	0.127607	0.434336	0.46306	0.482617	0.513783	0.449665
Vehicle	0.371223	0.353754	0.354299	0.269266	0.242587	0.273785	0.316481	0.307441	0.297507	0.270109	0.263691	0.300304	0.282733	0.248384	0.285426	0.414429	0.35016	0.385328	0.344036	0.392462	0.388472	0.355717	0.268286	0.319583	0.392849	0.348567	0.373177	0.256638	0.18675	0.231712	0.405848	0.311451	0.330399	0.424963	0.399289	0.397783	0.362234	0.373451	0.389598	0.407451	0.327624	0.333172	0.322824	0.186366	0.373436	0.411049	0.416737	0.451243	0.388279
Vehicle	0.311892	0.281064	0.272049	0.236021	0.251725	0.248197	0.262283	0.290721	0.276841	0.234701	0.241013	0.251183	0.233754	0.223732	0.266928	0.332914	0.295059	0.334349	0.279815	0.295367	0.328014	0.30068	0.244216	0.275025	0.360103	0.324292	0.308735	0.225698	0.209647	0.235	0.409902	0.366185	0.366868	0.315025	0.428284	0.451389	0.394505	0.424448	0.440753	0.387723	0.309751	0.366721	0.359724	0.247214	0.364986	0.390071	0.428113	0.446577	0.424767
Vehicle	0.302972	0.256262	0.235101	0.238516	0.248838	0.24012	0.299526	0.340192	0.294319	0.231762	0.209201	0.220616	0.233353	0.215816	0.234992	0.361442	0.256525	0.337735	0.343175	0.288202	0.380778	0.378071	0.329131	0.335811	0.351836	0.264035	0.294738	0.212147	0.209119	0.214577	0.471599	0.362647	0.374296	0.352204	0.435861	0.462592	0.382606	0.417671	0.434711	0.425324	0.322749	0.372042	0.345356	0.255213	0.444803	0.462111	0.459144	0.468688	0.449949
Vehicle	0.377284	0.361877	0.362259	0.280855	0.255689	0.300018	0.344197	0.309182	0.320264	0.270696	0.254019	0.301548	0.290107	0.243017	0.285744	0.419646	0.365467	0.397382	0.374254	0.418537	0.406638	0.374125	0.290661	0.335353	0.402274	0.359412	0.372918	0.261964	0.175803	0.250124	0.425775	0.302462	0.330995	0.444215	0.398894	0.399944	0.355123	0.359564	0.377738	0.40992	0.337897	0.326842	0.316126	0.161378	0.398404	0.432886	0.439746	0.455311	0.392378
Vehicle	0.331827	0.274131	0.297572	0.334231	0.357464	0.342766	0.357696	0.412161	0.387369	0.275918	0.305678	0.300789	0.294917	0.303926	0.313314	0.306569	0.309184	0.287639	0.345345	0.361213	0.302246	0.402538	0.383726	0.38138	0.318209	0.282358	0.303522	0.328965	0.316604	0.327822	0.424789	0.392346	0.404818	0.332485	0.468556	0.48454	0.435182	0.452579	0.486541	0.374174	0.28617	0.391802	0.398654	0.323832	0.427367	0.430917	0.473874	0.519413	0.461887
Vehicle	0.374818	0.352673	0.364359	0.277792	0.26537	0.289304	0.324614	0.284199	0.320168	0.26776	0.263257	0.300515	0.279258	0.239727	0.292215	0.431642	0.376989	0.39933	0.357255	0.410994	0.414046	0.37235	0.287449	0.31596	0.406807	0.366807	0.391323	0.263899	0.175461	0.239298	0.425151	0.302293	0.32589	0.418213	0.377688	0.408981	0.356433	0.363742	0.39938	0.398552	0.345119	0.319251	0.316294	0.168558	0.372075	0.405564	0.411525	0.435962	0.38613
Vehicle	0.311556	0.298506	0.295517	0.296711	0.344157	0.299408	0.276322	0.370123	0.334472	0.265797	0.371168	0.339368	0.262914	0.318792	0.336377	0.335821	0.295689	0.299772	0.226747	0.348835	0.260943	0.330165	0.307888	0.320641	0.352196	0.321747	0.345193	0.312172	0.350068	0.282949	0.312414	0.339639	0.338317	0.307625	0.409946	0.388857	0.383029	0.401368	0.426066	0.298568	0.232452	0.340713	0.345627	0.34087	0.310231	0.339083	0.388965	0.447306	0.386954
Vehicle	0.269376	0.181149	0.230336	0.336223	0.274693	0.269168	0.311863	0.351962	0.319081	0.262122	0.19628	0.210624	0.240052	0.229305	0.219688	0.317697	0.243181	0.278902	0.354668	0.305245	0.340263	0.402049	0.352063	0.342783	0.292993	0.239464	0.278335	0.257828	0.252278	0.261338	0.478383	0.445285	0.445425	0.353084	0.506644	0.513048	0.479865	0.501537	0.52017	0.440907	0.250559	0.438509	0.444499	0.271863	0.451517	0.473262	0.5148	0.548027	0.499231
Vehicle	0.259162	0.231349	0.249822	0.331693	0.280285	0.292494	0.321082	0.355691	0.341267	0.275111	0.223518	0.229561	0.237822	0.231467	0.236691	0.293252	0.249966	0.275113	0.365736	0.336055	0.340548	0.419472	0.363674	0.370852	0.291264	0.250442	0.28045	0.263489	0.232156	0.274415	0.489384	0.456039	0.459664	0.37123	0.526138	0.527844	0.500273	0.516295	0.529708	0.456736	0.253927	0.455171	0.462091	0.249668	0.461466	0.490839	0.52804	0.568561	0.501845
Vehicle	0.323138	0.323436	0.334053	0.307989	0.328688	0.304103	0.282228	0.369992	0.31312	0.323472	0.342616	0.326599	0.30017	0.348149	0.331104	0.358308	0.276567	0.331313	0.241557	0.243927	0.275255	0.299432	0.31257	0.301157	0.314121	0.30234	0.332336	0.342704	0.376512	0.333023	0.343656	0.39803	0.37481	0.258041	0.439659	0.442703	0.42318	0.458298	0.498734	0.332381	0.29115	0.370991	0.389075	0.366006	0.286613	0.319435	0.408007	0.46125	0.390485
Vehicle	0.258693	0.287655	0.267048	0.24899	0.220506	0.179927	0.256335	0.297966	0.21416	0.252982	0.169627	0.153533	0.17996	0.182538	0.128234	0.358194	0.327283	0.368697	0.378151	0.347454	0.387824	0.371205	0.338245	0.283762	0.328816	0.280805	0.301789	0.163206	0.219592	0.206805	0.485526	0.403128	0.417475	0.413652	0.479037	0.488425	0.452891	0.461692	0.480977	0.458864	0.336112	0.415184	0.415301	0.185983	0.445921	0.487375	0.517524	0.536487	0.478197
Vehicle	0.32842	0.267275	0.292726	0.354251	0.296137	0.307497	0.339251	0.340454	0.345492	0.249233	0.241999	0.277278	0.272197	0.26733	0.272174	0.360149	0.308947	0.340007	0.361694	0.392949	0.386358	0.413384	0.350333	0.361294	0.353156	0.324049	0.36259	0.278284	0.258288	0.303337	0.462938	0.410526	0.416349	0.403279	0.471592	0.490934	0.445283	0.467182	0.490452	0.419033	0.269716	0.407477	0.412066	0.234877	0.435242	0.453842	0.488964	0.5256	0.481621
Vehicle	0.280813	0.271985	0.272943	0.296006	0.280302	0.263458	0.305909	0.359821	0.316718	0.278611	0.235516	0.222228	0.234303	0.239522	0.239834	0.336413	0.25113	0.329753	0.355899	0.316572	0.367503	0.392202	0.370117	0.363353	0.325257	0.250928	0.294368	0.245859	0.228113	0.250982	0.49139	0.393813	0.397764	0.358819	0.466977	0.487766	0.426536	0.446832	0.48151	0.425758	0.291362	0.410484	0.391614	0.259131	0.44031	0.453647	0.492095	0.50475	0.466982
Vehicle	0.279862	0.275385	0.284934	0.315806	0.279324	0.278392	0.316617	0.371741	0.32943	0.273758	0.213294	0.237544	0.232281	0.238312	0.22553	0.34052	0.300295	0.345112	0.402737	0.33407	0.381038	0.416128	0.370866	0.379059	0.33919	0.253288	0.299742	0.244625	0.216861	0.265167	0.506907	0.444621	0.462957	0.402963	0.525758	0.515265	0.496395	0.508843	0.527001	0.486301	0.320277	0.461197	0.462556	0.252985	0.475417	0.506514	0.543483	0.581958	0.510547
Voice	0.26436	0.333941	0.320256	0.284954	0.319037	0.277329	0.233558	0.319807	0.290382	0.251037	0.290179	0.269542	0.225492	0.286412	0.250799	0.310624	0.3451	0.354497	0.357902	0.313917	0.373103	0.312873	0.354797	0.294004	0.272605	0.32363	0.32536	0.252517	0.306503	0.299282	0.40058	0.357366	0.350464	0.361353	0.376661	0.441639	0.398695	0.428269	0.459198	0.386873	0.346565	0.342191	0.362972	0.260414	0.386592	0.412072	0.445601	0.440677	0.418344
Voice	0.340505	0.332677	0.304845	0.313054	0.224055	0.240778	0.316514	0.244359	0.255051	0.276553	0.185952	0.237883	0.278706	0.184069	0.21457	0.388839	0.363276	0.402816	0.350688	0.410149	0.391422	0.336757	0.29215	0.275585	0.359327	0.350833	0.339189	0.240417	0.205014	0.220335	0.428567	0.355489	0.370217	0.424119	0.425327	0.430892	0.396672	0.413632	0.436823	0.408773	0.327512	0.362399	0.372493	0.143003	0.400859	0.43505	0.459454	0.475345	0.430766
Voice	0.31267	0.334101	0.328792	0.312478	0.297287	0.232341	0.291312	0.310276	0.251508	0.286257	0.278321	0.246436	0.247356	0.25986	0.216468	0.365747	0.394133	0.399276	0.358542	0.394549	0.387758	0.336571	0.333325	0.252247	0.334592	0.347634	0.329732	0.240211	0.292596	0.264106	0.425796	0.38028	0.392132	0.406177	0.424511	0.44214	0.428409	0.436921	0.458086	0.424839	0.362579	0.374756	0.40896	0.24215	0.401755	0.428499	0.470728	0.498648	0.435341
Voice	0.273979	0.246774	0.285082	0.251577	0.316504	0.304408	0.271967	0.391983	0.352951	0.188609	0.315385	0.30215	0.211372	0.290881	0.294027	0.299674	0.276706	0.269535	0.303858	0.352971	0.258436	0.364276	0.337666	0.339302	0.304727	0.262207	0.300941	0.287923	0.308407	0.280866	0.382247	0.316294	0.342846	0.352924	0.39366	0.407408	0.358988	0.376923	0.404205	0.336971	0.213891	0.328376	0.330265	0.306318	0.371692	0.407866	0.421906	0.454662	0.411524
Voice	0.267496	0.197282	0.225238	0.305003	0.210487	0.232102	0.30373	0.292544	0.275956	0.256946	0.112177	0.166292	0.208453	0.154881	0.178917	0.324577	0.230351	0.302266	0.369669	0.28926	0.379502	0.401093	0.323901	0.33593	0.31665	0.209574	0.280083	0.196131	0.1794	0.205962	0.509859	0.433675	0.435317	0.363924	0.502128	0.516994	0.474731	0.490877	0.51204	0.456227	0.291067	0.445076	0.436813	0.19793	0.454087	0.484373	0.511547	0.549046	0.492924
Voice	0.237528	0.214658	0.176914	0.317254	0.295734	0.250637	0.305347	0.373675	0.309982	0.245778	0.245972	0.18203	0.228484	0.252758	0.218506	0.276874	0.219744	0.240048	0.318416	0.303533	0.318353	0.372235	0.371298	0.331517	0.265804	0.232028	0.23044	0.236216	0.281759	0.24262	0.470234	0.422198	0.418721	0.324144	0.482805	0.492747	0.457573	0.478747	0.503764	0.40527	0.217752	0.427525	0.425917	0.316005	0.421146	0.442625	0.486619	0.527801	0.474078
Voice	0.268943	0.290723	0.287483	0.231769	0.305984	0.249502	0.215508	0.342176	0.271364	0.193115	0.337537	0.285705	0.234193	0.308728	0.296875	0.317285	0.288895	0.292947	0.221125	0.278736	0.25146	0.257921	0.277396	0.263617	0.315155	0.285047	0.308807	0.266918	0.321409	0.282314	0.310487	0.341584	0.321807	0.30061	0.394818	0.39249	0.370104	0.400769	0.436092	0.337964	0.26068	0.331175	0.340969	0.333991	0.278757	0.315616	0.363149	0.417687	0.365508
Voice	0.249225	0.194828	0.207499	0.225843	0.208601	0.217806	0.254155	0.306085	0.244864	0.192131	0.264866	0.2429	0.213713	0.207924	0.251396	0.296964	0.224049	0.281738	0.269794	0.280756	0.30627	0.310331	0.237864	0.279855	0.313036	0.270017	0.264413	0.224143	0.24757	0.20827	0.410504	0.367368	0.356296	0.300499	0.429757	0.426144	0.380921	0.426249	0.438143	0.401243	0.241633	0.356406	0.341542	0.278491	0.378616	0.39974	0.418831	0.453273	0.396695
Voice	0.250889	0.222029	0.206321	0.26452	0.278695	0.25227	0.258758	0.372167	0.288804	0.225758	0.280489	0.218663	0.220806	0.265019	0.267377	0.271717	0.202695	0.237254	0.269727	0.224977	0.233566	0.312407	0.308604	0.304478	0.264631	0.225307	0.209367	0.256882	0.298398	0.268478	0.412793	0.390126	0.374039	0.246407	0.437731	0.450006	0.399614	0.440006	0.46094	0.377279	0.234727	0.377664	0.368205	0.332732	0.356526	0.378672	0.417789	0.458609	0.414298
Voice	0.301335	0.320603	0.331562	0.262571	0.318924	0.270113	0.268478	0.324454	0.287913	0.266555	0.281248	0.265116	0.236546	0.280606	0.269559	0.37138	0.357997	0.382439	0.319031	0.363266	0.371136	0.326573	0.324706	0.29637	0.349222	0.340429	0.353622	0.257948	0.307939	0.27726	0.410458	0.348755	0.362724	0.358953	0.401584	0.436884	0.392006	0.409094	0.448094	0.358512	0.313859	0.341842	0.360456	0.260963	0.375995	0.388664	0.427192	0.45978	0.431323
Voice	0.317257	0.29291	0.291982	0.319799	0.177766	0.233339	0.308699	0.226283	0.2535	0.282617	0.143474	0.214689	0.249335	0.146863	0.184566	0.37706	0.361819	0.379289	0.370995	0.404879	0.398648	0.383717	0.286627	0.306063	0.346832	0.3251	0.330001	0.205373	0.154398	0.173992	0.456882	0.379544	0.401109	0.435126	0.464666	0.472301	0.427345	0.441331	0.45967	0.442317	0.32598	0.392803	0.392694	0.106274	0.433067	0.468538	0.495453	0.515722	0.461061
Voice	0.275585	0.294024	0.267797	0.280757	0.228725	0.188718	0.268762	0.277154	0.19541	0.236307	0.183165	0.16335	0.209834	0.199475	0.139999	0.358807	0.336302	0.367489	0.354379	0.386065	0.393166	0.351285	0.302219	0.258344	0.329136	0.307383	0.323097	0.149611	0.211474	0.193621	0.45828	0.385143	0.40117	0.427374	0.464221	0.47243	0.430167	0.447716	0.464357	0.426525	0.312714	0.392519	0.393848	0.171195	0.420722	0.467287	0.490727	0.51616	0.457922
Voice	0.252108	0.295985	0.281711	0.127083	0.281205	0.254493	0.223161	0.360166	0.28606	0.114892	0.324891	0.295689	0.182395	0.285774	0.293314	0.303143	0.267482	0.296129	0.255737	0.305217	0.281759	0.284463	0.280769	0.285038	0.333704	0.279992	0.302882	0.238324	0.27543	0.257639	0.333785	0.261679	0.280584	0.327822	0.357832	0.338855	0.311178	0.338454	0.362418	0.307961	0.266791	0.296629	0.28333	0.304129	0.317578	0.335127	0.361793	0.406245	0.33017
Voice	0.247387	0.222049	0.213042	0.249811	0.194048	0.188452	0.267452	0.251377	0.231715	0.209231	0.191924	0.190195	0.204463	0.158447	0.19858	0.309064	0.228624	0.312012	0.300292	0.333288	0.353461	0.322559	0.259103	0.270016	0.324007	0.299142	0.291993	0.183041	0.195088	0.167433	0.431949	0.373264	0.369188	0.358249	0.441894	0.445643	0.393884	0.430114	0.437262	0.398887	0.225736	0.37815	0.358897	0.205507	0.404778	0.432814	0.432244	0.466018	0.423719
Voice	0.243179	0.252965	0.228236	0.211184	0.196744	0.121825	0.207364	0.255088	0.150305	0.213364	0.194758	0.129585	0.173729	0.179817	0.119345	0.344363	0.285027	0.335833	0.287186	0.302544	0.347824	0.290336	0.271219	0.225742	0.325479	0.292345	0.296785	0.133608	0.201813	0.151066	0.415345	0.346036	0.348049	0.359918	0.422473	0.428533	0.376272	0.407285	0.42388	0.375248	0.292918	0.35813	0.344049	0.185932	0.387216	0.408046	0.41226	0.452635	0.404997
Voice	0.260743	0.310096	0.301762	0.259141	0.296091	0.238075	0.228471	0.347644	0.289024	0.227232	0.268527	0.251809	0.194503	0.262268	0.244095	0.34945	0.332684	0.344778	0.296848	0.342564	0.337056	0.305714	0.327159	0.272318	0.318949	0.294314	0.324237	0.22243	0.274431	0.265315	0.390171	0.323223	0.331936	0.345402	0.385307	0.395207	0.361732	0.378967	0.408906	0.358061	0.303285	0.327415	0.338627	0.247324	0.366578	0.373021	0.406441	0.44048	0.408228
Voice	0.334195	0.320574	0.287008	0.303127	0.18482	0.224477	0.321455	0.216971	0.237348	0.2868	0.146896	0.210808	0.261377	0.157004	0.190272	0.394656	0.353168	0.392195	0.372397	0.408358	0.416565	0.353817	0.287423	0.277582	0.362963	0.342439	0.341261	0.215993	0.170272	0.18463	0.447774	0.358473	0.379356	0.446458	0.448101	0.448817	0.407161	0.419145	0.435478	0.433654	0.331995	0.375105	0.371239	0.110239	0.419498	0.459726	0.473843	0.499207	0.435446
Voice	0.286851	0.311839	0.265534	0.274094	0.249449	0.191402	0.276712	0.301008	0.21934	0.241145	0.236973	0.209707	0.224826	0.213956	0.18447	0.368705	0.354791	0.390983	0.321909	0.388918	0.377609	0.328836	0.307802	0.258239	0.348683	0.325018	0.331232	0.184303	0.24175	0.219993	0.422476	0.352811	0.377816	0.399479	0.435556	0.441853	0.404714	0.411566	0.434316	0.393433	0.327367	0.374861	0.367604	0.208319	0.410094	0.426275	0.461584	0.493369	0.438679
Voice	0.343088	0.380468	0.389482	0.345645	0.407129	0.380077	0.317778	0.36877	0.380506	0.296817	0.447599	0.420416	0.33962	0.410472	0.411268	0.318097	0.380529	0.307459	0.309056	0.358018	0.3088	0.281755	0.365265	0.34793	0.307384	0.374852	0.342216	0.406852	0.447862	0.399101	0.292706	0.351358	0.294286	0.332141	0.333179	0.353865	0.381901	0.418113	0.428434	0.312986	0.343755	0.320316	0.335426	0.430614	0.319493	0.313853	0.339027	0.353855	0.325334
Voice	0.266512	0.207628	0.240367	0.32434	0.336458	0.311677	0.305314	0.424029	0.364094	0.231314	0.301411	0.286681	0.2571	0.314092	0.311519	0.285268	0.179659	0.241724	0.295043	0.273994	0.296859	0.3835	0.382367	0.367246	0.309842	0.242193	0.313683	0.308198	0.333663	0.299536	0.441522	0.436889	0.427384	0.291679	0.493046	0.499307	0.467287	0.499365	0.524426	0.39401	0.203907	0.444815	0.43686	0.373841	0.402863	0.416822	0.464936	0.526736	0.473538
Voice	0.288891	0.25906	0.255611	0.346938	0.35615	0.306774	0.310196	0.402601	0.357903	0.269125	0.33298	0.274564	0.283734	0.322805	0.298709	0.30172	0.272103	0.27737	0.231775	0.292934	0.269028	0.353337	0.372321	0.336889	0.306063	0.290859	0.284356	0.315858	0.349432	0.308447	0.410242	0.451627	0.437244	0.280703	0.493257	0.499531	0.483126	0.508896	0.53652	0.366265	0.241099	0.436994	0.454937	0.378243	0.381723	0.403181	0.463028	0.522043	0.482704
Voice	0.287037	0.305693	0.314027	0.281911	0.333846	0.307526	0.261799	0.35111	0.322981	0.245771	0.375767	0.348209	0.261042	0.346162	0.348344	0.298364	0.28658	0.289243	0.204131	0.317852	0.282914	0.262376	0.290231	0.268442	0.29754	0.303575	0.30537	0.331427	0.359429	0.321767	0.293722	0.355327	0.333492	0.304701	0.40094	0.393744	0.394023	0.434965	0.462835	0.33074	0.276386	0.336908	0.368028	0.363865	0.263226	0.295253	0.356179	0.422676	0.368161
Voice	0.283095	0.215406	0.24283	0.317057	0.281647	0.259436	0.276807	0.342434	0.300214	0.276857	0.264206	0.253852	0.253363	0.245323	0.264267	0.315504	0.233101	0.286939	0.260386	0.299389	0.285892	0.357723	0.311176	0.320335	0.318416	0.285128	0.304481	0.264357	0.279183	0.244644	0.436862	0.4584	0.443075	0.317648	0.508811	0.516542	0.492282	0.513536	0.544754	0.400287	0.244694	0.45544	0.460735	0.305879	0.405197	0.432141	0.474395	0.540361	0.494074
Voice	0.306916	0.306165	0.265168	0.332138	0.311491	0.23018	0.243441	0.311965	0.236603	0.309623	0.313253	0.258073	0.285717	0.298838	0.249476	0.353565	0.354141	0.353199	0.231679	0.330402	0.315259	0.278272	0.291338	0.249733	0.325672	0.361587	0.35361	0.253865	0.344174	0.259365	0.408331	0.472984	0.453486	0.35698	0.50757	0.502491	0.505124	0.532625	0.552346	0.400555	0.315555	0.448472	0.472965	0.319156	0.346518	0.388224	0.448177	0.536678	0.474578
Voice	0.313372	0.330243	0.348774	0.327364	0.348388	0.312251	0.224193	0.339842	0.318747	0.292847	0.395531	0.354324	0.270118	0.351892	0.348144	0.328086	0.357161	0.332883	0.215218	0.316983	0.269516	0.262858	0.283464	0.255426	0.317144	0.340731	0.350836	0.338111	0.38846	0.339994	0.291018	0.35604	0.325644	0.29646	0.382859	0.381121	0.395114	0.427787	0.45461	0.316774	0.336567	0.30769	0.362484	0.382668	0.246709	0.273316	0.351116	0.419039	0.330863
Voice	0.323037	0.216454	0.275089	0.327918	0.256911	0.239733	0.271045	0.261198	0.252534	0.304671	0.235755	0.259012	0.290794	0.251794	0.271494	0.338763	0.299671	0.325027	0.283274	0.238872	0.315597	0.289416	0.247367	0.241354	0.316491	0.290841	0.303014	0.271839	0.282251	0.268261	0.405994	0.437241	0.397085	0.29631	0.459055	0.480855	0.458869	0.499813	0.530759	0.437487	0.35563	0.389081	0.422733	0.306896	0.299598	0.338259	0.430569	0.473542	0.422238
Voice	0.299439	0.284465	0.27821	0.332134	0.302966	0.240528	0.24846	0.30773	0.266328	0.305652	0.304804	0.237291	0.283227	0.299254	0.253698	0.330274	0.332347	0.310057	0.284934	0.313878	0.288285	0.309892	0.304996	0.256345	0.288429	0.322984	0.289099	0.280678	0.353133	0.295408	0.392347	0.424012	0.39524	0.320068	0.434527	0.475351	0.464302	0.492899	0.522722	0.395305	0.319806	0.381822	0.430706	0.33024	0.334909	0.364735	0.439847	0.485691	0.427869
Voice	0.286332	0.328268	0.301707	0.222486	0.313307	0.25184	0.231796	0.33272	0.337069	0.175632	0.316743	0.286433	0.216671	0.293479	0.296301	0.320774	0.328039	0.316985	0.227663	0.289524	0.311375	0.267525	0.301256	0.281353	0.33358	0.299184	0.32418	0.222522	0.301488	0.288405	0.312357	0.253014	0.235832	0.26136	0.272462	0.307433	0.243188	0.301535	0.318758	0.259804	0.303943	0.233071	0.224659	0.312791	0.283068	0.275752	0.289402	0.291354	0.312926
Voice	0.363953	0.357797	0.35202	0.324763	0.319162	0.336149	0.330204	0.322656	0.338327	0.299138	0.317224	0.341512	0.316733	0.297773	0.314756	0.390193	0.405454	0.37295	0.332739	0.407371	0.377317	0.33528	0.287254	0.298582	0.383619	0.396967	0.361731	0.309879	0.316007	0.309075	0.346596	0.311472	0.292348	0.358593	0.329877	0.393809	0.346222	0.379617	0.420673	0.273299	0.344326	0.274756	0.286923	0.261175	0.382712	0.367175	0.34015	0.368641	0.346987
Voice	0.343548	0.380508	0.333411	0.333677	0.31762	0.272816	0.311374	0.30674	0.269419	0.298361	0.296283	0.269785	0.295746	0.279815	0.248999	0.383282	0.419186	0.417597	0.354214	0.403854	0.417353	0.329604	0.341681	0.256253	0.368057	0.388823	0.357562	0.254081	0.316486	0.297412	0.409075	0.322937	0.309004	0.388871	0.341641	0.409545	0.364837	0.386543	0.423103	0.356942	0.390827	0.326312	0.324172	0.249245	0.405997	0.403429	0.390257	0.399752	0.39206
[truncated: 71 more columns]

## Sheet: With auditory model 1000 fs
	Instrument	Instrument	Instrument	Instrument	Instrument	Instrument	Instrument	Instrument	Instrument	Instrument	Instrument	Instrument	Instrument	Instrument	Instrument	Instrument	Instrument	Instrument	Instrument	Instrument	Instrument	Instrument	Instrument	Instrument	Instrument	Instrument	Instrument	Instrument	Instrument	Instrument	Bird	Bird	Bird	Bird	Bird	Bird	Bird	Bird	Bird	Bird	Bird	Bird	Bird	Bird	Bird	Bird	Bird	Bird	Bird
Instrument	0	0.253557	0.22983	0.256625	0.271425	0.229404	0.218195	0.319399	0.256617	0.211218	0.290007	0.237335	0.183945	0.273135	0.236663	0.266356	0.241621	0.261028	0.316775	0.318784	0.311019	0.303551	0.301676	0.267192	0.286401	0.231117	0.234188	0.214012	0.264954	0.266321	0.381531	0.40073	0.38582	0.375905	0.404539	0.42726	0.41606	0.48752	0.472414	0.426454	0.265942	0.409616	0.40282	0.31566	0.416641	0.48473	0.438915	0.507081	0.400538
Instrument	0.253557	0	0.232218	0.330086	0.275593	0.248956	0.263126	0.306936	0.271845	0.248556	0.243352	0.250332	0.249548	0.246592	0.265807	0.298505	0.215188	0.220947	0.320066	0.267294	0.282903	0.328545	0.266881	0.293233	0.308307	0.203107	0.243796	0.241327	0.270992	0.250215	0.388077	0.407948	0.381923	0.338392	0.417727	0.451869	0.421642	0.470779	0.483767	0.398069	0.257441	0.399642	0.399382	0.300192	0.420335	0.479358	0.429808	0.50622	0.421908
Instrument	0.22983	0.232218	0	0.291678	0.265797	0.229036	0.261673	0.308754	0.244125	0.242501	0.257514	0.206569	0.238449	0.240726	0.230268	0.295378	0.221258	0.225553	0.32296	0.295519	0.319684	0.313209	0.272827	0.272114	0.315061	0.266503	0.231162	0.219572	0.269481	0.238832	0.398841	0.40714	0.378324	0.362598	0.434563	0.445924	0.423382	0.474048	0.469973	0.404127	0.269515	0.41307	0.392502	0.30903	0.429874	0.488443	0.447949	0.519676	0.41619
Instrument	0.256625	0.330086	0.291678	0	0.293431	0.253613	0.194767	0.369983	0.25615	0.119418	0.304374	0.259881	0.197436	0.278692	0.258515	0.370336	0.320981	0.338566	0.324553	0.306891	0.358989	0.31991	0.27812	0.298832	0.397018	0.322202	0.349051	0.239726	0.303129	0.276169	0.34194	0.220318	0.261193	0.368347	0.382471	0.309425	0.278836	0.29349	0.316952	0.371093	0.323937	0.2744	0.229364	0.282376	0.391088	0.460459	0.435212	0.469815	0.320789
Instrument	0.271425	0.275593	0.265797	0.293431	0	0.203029	0.26624	0.21225	0.209515	0.284907	0.1663	0.217314	0.266195	0.160198	0.206175	0.384388	0.287606	0.312172	0.354288	0.346352	0.35182	0.312616	0.235765	0.26637	0.358193	0.289485	0.2984	0.22025	0.204907	0.181727	0.389418	0.37876	0.373021	0.39974	0.407165	0.425932	0.403032	0.459899	0.456379	0.432576	0.324818	0.408722	0.386048	0.189201	0.415206	0.496239	0.448459	0.512885	0.40625
Instrument	0.229404	0.248956	0.229036	0.253613	0.203029	0	0.199158	0.224319	0.149503	0.257897	0.233795	0.160657	0.213333	0.204856	0.150141	0.339488	0.280091	0.29816	0.305133	0.316487	0.329972	0.271976	0.240058	0.228037	0.333433	0.290077	0.287605	0.160865	0.235922	0.196171	0.369527	0.365857	0.348492	0.358387	0.380799	0.390986	0.382681	0.44064	0.432247	0.399245	0.314813	0.367713	0.352503	0.247372	0.376616	0.456239	0.426532	0.47028	0.370645
Instrument	0.218195	0.263126	0.261673	0.194767	0.26624	0.199158	0	0.287901	0.215687	0.191986	0.280818	0.237647	0.179147	0.262549	0.241492	0.325225	0.274109	0.265568	0.291946	0.282198	0.274511	0.248649	0.236686	0.22076	0.307557	0.275959	0.28385	0.201797	0.267974	0.251883	0.32171	0.333346	0.309058	0.343866	0.353934	0.386783	0.348713	0.408206	0.413406	0.370363	0.289178	0.327407	0.329411	0.278485	0.352025	0.414242	0.39874	0.433574	0.352405
Instrument	0.319399	0.306936	0.308754	0.369983	0.21225	0.224319	0.287901	0	0.222288	0.35124	0.237344	0.270738	0.326653	0.207621	0.258564	0.353566	0.355348	0.320154	0.310038	0.346458	0.360671	0.279961	0.251226	0.264151	0.321955	0.332137	0.310784	0.244263	0.231019	0.239914	0.345199	0.40093	0.341521	0.343083	0.337961	0.420144	0.420113	0.479711	0.486271	0.39111	0.375054	0.357185	0.371662	0.24193	0.343784	0.406103	0.403098	0.417703	0.364615
Instrument	0.256617	0.271845	0.244125	0.25615	0.209515	0.149503	0.215687	0.222288	0	0.269037	0.231468	0.174525	0.227076	0.202168	0.162468	0.356258	0.320783	0.324502	0.334175	0.320861	0.362955	0.270486	0.227522	0.2388	0.352323	0.327854	0.316055	0.16745	0.239945	0.205925	0.387541	0.376938	0.347784	0.377381	0.406712	0.408721	0.394399	0.442954	0.442789	0.422002	0.340371	0.385863	0.361394	0.232075	0.391129	0.457791	0.437215	0.477694	0.37294
Instrument	0.211218	0.248556	0.242501	0.119418	0.284907	0.257897	0.191986	0.35124	0.269037	0	0.278293	0.240034	0.155975	0.246878	0.245062	0.308524	0.234104	0.281953	0.327803	0.331793	0.315187	0.33117	0.298585	0.293481	0.343881	0.271661	0.295228	0.21598	0.274677	0.25183	0.358333	0.24705	0.267515	0.373125	0.360269	0.338259	0.266769	0.31223	0.320455	0.365624	0.225205	0.295201	0.244699	0.27886	0.392326	0.463743	0.429793	0.460042	0.337718
Instrument	0.290007	0.243352	0.257514	0.304374	0.1663	0.233795	0.280818	0.237344	0.231468	0.278293	0	0.175791	0.238218	0.130903	0.166237	0.400897	0.265802	0.314716	0.393654	0.323095	0.368932	0.366644	0.281723	0.312988	0.369248	0.252258	0.297138	0.198046	0.181153	0.201732	0.455149	0.417515	0.407779	0.410256	0.434233	0.469756	0.436378	0.47486	0.471665	0.461093	0.313049	0.415823	0.419934	0.154399	0.469638	0.548961	0.485791	0.567527	0.46085
Instrument	0.237335	0.250332	0.206569	0.259881	0.217314	0.160657	0.237647	0.270738	0.174525	0.240034	0.175791	0	0.189858	0.171534	0.0933423	0.378341	0.269918	0.302939	0.367097	0.348977	0.372381	0.350144	0.293145	0.287994	0.349954	0.277279	0.276653	0.166471	0.230354	0.197341	0.45242	0.394619	0.384599	0.39616	0.432333	0.458083	0.409548	0.446916	0.457359	0.442768	0.299378	0.401854	0.393694	0.212821	0.467223	0.527436	0.495108	0.545357	0.448063
Instrument	0.183945	0.249548	0.238449	0.197436	0.266195	0.213333	0.179147	0.326653	0.227076	0.155975	0.238218	0.189858	0	0.208937	0.190152	0.305625	0.253506	0.279894	0.329011	0.340344	0.321787	0.328069	0.292509	0.282808	0.32738	0.266165	0.271122	0.173656	0.246955	0.220502	0.398844	0.330638	0.328425	0.378907	0.39064	0.403933	0.345257	0.390326	0.397614	0.393951	0.24949	0.355139	0.331113	0.239344	0.4249	0.482637	0.455346	0.499158	0.398027
Instrument	0.273135	0.246592	0.240726	0.278692	0.160198	0.204856	0.262549	0.207621	0.202168	0.246878	0.130903	0.171534	0.208937	0	0.169198	0.38131	0.279325	0.306628	0.367537	0.356915	0.363196	0.340567	0.243565	0.284181	0.376495	0.288044	0.285956	0.18985	0.182256	0.174883	0.424678	0.367495	0.367964	0.40513	0.407264	0.428708	0.385869	0.420501	0.428739	0.422529	0.298375	0.387484	0.366753	0.152941	0.444206	0.509556	0.460703	0.529927	0.421618
Instrument	0.236663	0.265807	0.230268	0.258515	0.206175	0.150141	0.241492	0.258564	0.162468	0.245062	0.166237	0.0933423	0.190152	0.169198	0	0.380689	0.291882	0.32018	0.370177	0.365106	0.373948	0.348912	0.289034	0.276209	0.354199	0.283182	0.286723	0.155998	0.220109	0.193572	0.453622	0.398612	0.391526	0.413333	0.428634	0.456166	0.42304	0.456932	0.459165	0.447674	0.303447	0.404063	0.39994	0.191781	0.465029	0.534962	0.49955	0.557528	0.452548
Instrument	0.266356	0.298505	0.295378	0.370336	0.384388	0.339488	0.325225	0.353566	0.356258	0.308524	0.400897	0.378341	0.305625	0.38131	0.380689	0	0.308816	0.245386	0.274479	0.332717	0.298974	0.29205	0.345027	0.339653	0.246505	0.300565	0.250864	0.337477	0.371527	0.354736	0.355247	0.452704	0.37986	0.301455	0.379449	0.436894	0.453825	0.521281	0.514383	0.378826	0.285689	0.394621	0.417333	0.429667	0.374501	0.389978	0.381931	0.438429	0.400485
Instrument	0.241621	0.215188	0.221258	0.320981	0.287606	0.280091	0.274109	0.355348	0.320783	0.234104	0.265802	0.269918	0.253506	0.279325	0.291882	0.308816	0	0.213526	0.320953	0.240985	0.277733	0.32891	0.305129	0.317548	0.303924	0.199862	0.253575	0.274942	0.297979	0.280765	0.39287	0.414857	0.397586	0.337939	0.422961	0.446291	0.422583	0.478532	0.477075	0.405231	0.224073	0.40524	0.414209	0.328153	0.424528	0.49558	0.422949	0.524388	0.415363
Instrument	0.261028	0.220947	0.225553	0.338566	0.312172	0.29816	0.265568	0.320154	0.324502	0.281953	0.314716	0.302939	0.279894	0.306628	0.32018	0.245386	0.213526	0	0.277421	0.270034	0.216762	0.286366	0.306786	0.309091	0.249976	0.239866	0.202641	0.292579	0.316938	0.299389	0.342296	0.408102	0.342399	0.296862	0.365866	0.419315	0.419855	0.477015	0.472582	0.371471	0.236791	0.37365	0.38158	0.353128	0.377789	0.41901	0.39456	0.454081	0.379418
Instrument	0.316775	0.320066	0.32296	0.324553	0.354288	0.305133	0.291946	0.310038	0.334175	0.327803	0.393654	0.367097	0.329011	0.367537	0.370177	0.274479	0.320953	0.277421	0	0.271157	0.249613	0.233673	0.285424	0.273834	0.309137	0.333612	0.313494	0.338343	0.356331	0.336252	0.287016	0.408432	0.349946	0.271432	0.341488	0.40346	0.414598	0.476894	0.479295	0.321114	0.291312	0.339457	0.380519	0.403529	0.262898	0.327901	0.35392	0.38263	0.354012
Instrument	0.318784	0.267294	0.295519	0.306891	0.346352	0.316487	0.282198	0.346458	0.320861	0.331793	0.323095	0.348977	0.340344	0.356915	0.365106	0.332717	0.240985	0.270034	0.271157	0	0.253881	0.260124	0.27863	0.272904	0.341701	0.271657	0.311653	0.333572	0.35716	0.359895	0.320966	0.451348	0.405054	0.295108	0.426169	0.454832	0.479299	0.528932	0.523425	0.413397	0.335054	0.396126	0.432812	0.400294	0.346636	0.431471	0.37927	0.460173	0.373604
Instrument	0.311019	0.282903	0.319684	0.358989	0.35182	0.329972	0.274511	0.360671	0.362955	0.315187	0.368932	0.372381	0.321787	0.363196	0.373948	0.298974	0.277733	0.216762	0.249613	0.253881	0	0.282688	0.307974	0.288817	0.32175	0.282552	0.261725	0.342676	0.360482	0.345876	0.309635	0.42041	0.387669	0.299971	0.369397	0.420189	0.445831	0.503194	0.500908	0.359477	0.287538	0.378929	0.422705	0.398765	0.333533	0.406707	0.397938	0.456871	0.384339
Instrument	0.303551	0.328545	0.313209	0.31991	0.312616	0.271976	0.248649	0.279961	0.270486	0.33117	0.366644	0.350144	0.328069	0.340567	0.348912	0.29205	0.32891	0.286366	0.233673	0.260124	0.282688	0	0.216668	0.20679	0.305399	0.347243	0.294516	0.30778	0.342045	0.321846	0.263892	0.387578	0.324149	0.319482	0.319167	0.367139	0.407237	0.463391	0.453218	0.35802	0.343502	0.322582	0.362545	0.3691	0.268238	0.347216	0.348906	0.383438	0.30657
Instrument	0.301676	0.266881	0.272827	0.27812	0.235765	0.240058	0.236686	0.251226	0.227522	0.298585	0.281723	0.293145	0.292509	0.243565	0.289034	0.345027	0.305129	0.306786	0.285424	0.27863	0.307974	0.216668	0	0.19793	0.358128	0.322935	0.291437	0.257101	0.267421	0.259682	0.297199	0.353747	0.332027	0.344305	0.373845	0.371956	0.38622	0.424494	0.424812	0.384315	0.33959	0.351147	0.347094	0.274661	0.309769	0.419752	0.38082	0.453289	0.339956
Instrument	0.267192	0.293233	0.272114	0.298832	0.26637	0.228037	0.22076	0.264151	0.2388	0.293481	0.312988	0.287994	0.282808	0.284181	0.276209	0.339653	0.317548	0.309091	0.273834	0.272904	0.288817	0.20679	0.19793	0	0.339538	0.322293	0.297625	0.243914	0.299636	0.273669	0.278522	0.370059	0.340331	0.351013	0.355219	0.384422	0.40462	0.455544	0.451227	0.374798	0.337289	0.340619	0.372755	0.30457	0.311719	0.416594	0.398289	0.438846	0.327044
Instrument	0.286401	0.308307	0.315061	0.397018	0.358193	0.333433	0.307557	0.321955	0.352323	0.343881	0.369248	0.349954	0.32738	0.376495	0.354199	0.246505	0.303924	0.249976	0.309137	0.341701	0.32175	0.305399	0.358128	0.339538	0	0.314758	0.235966	0.32468	0.362434	0.352576	0.36922	0.452213	0.385317	0.305009	0.367999	0.440438	0.432002	0.512052	0.484938	0.396885	0.313859	0.389598	0.415703	0.400801	0.375939	0.414585	0.361794	0.423917	0.391987
Instrument	0.231117	0.203107	0.266503	0.322202	0.289485	0.290077	0.275959	0.332137	0.327854	0.271661	0.252258	0.277279	0.266165	0.288044	0.283182	0.300565	0.199862	0.239866	0.333612	0.271657	0.282552	0.347243	0.322935	0.322293	0.314758	0	0.230249	0.276841	0.292299	0.294687	0.39567	0.390603	0.376361	0.34136	0.388801	0.443594	0.424978	0.483506	0.482675	0.412173	0.282782	0.413416	0.40573	0.323868	0.413268	0.49084	0.430579	0.516984	0.428552
Instrument	0.234188	0.243796	0.231162	0.349051	0.2984	0.287605	0.28385	0.310784	0.316055	0.295228	0.297138	0.276653	0.271122	0.285956	0.286723	0.250864	0.253575	0.202641	0.313494	0.311653	0.261725	0.294516	0.291437	0.297625	0.235966	0.230249	0	0.278236	0.305074	0.292709	0.389378	0.432761	0.380506	0.312038	0.377997	0.434217	0.431261	0.501492	0.479357	0.403922	0.287499	0.404276	0.404344	0.347685	0.392809	0.461389	0.398087	0.492427	0.398476
Instrument	0.214012	0.241327	0.219572	0.239726	0.22025	0.160865	0.201797	0.244263	0.16745	0.21598	0.198046	0.166471	0.173656	0.18985	0.155998	0.337477	0.274942	0.292579	0.338343	0.333572	0.342676	0.30778	0.257101	0.243914	0.32468	0.276841	0.278236	0	0.204719	0.171503	0.410425	0.37778	0.359265	0.377408	0.400618	0.42796	0.376504	0.438682	0.441507	0.414102	0.290814	0.382842	0.373686	0.219352	0.428861	0.491431	0.458191	0.499381	0.419556
Instrument	0.264954	0.270992	0.269481	0.303129	0.204907	0.235922	0.267974	0.231019	0.239945	0.274677	0.181153	0.230354	0.246955	0.182256	0.220109	0.371527	0.297979	0.316938	0.356331	0.35716	0.360482	0.342045	0.267421	0.299636	0.362434	0.292299	0.305074	0.204719	0	0.199516	0.420867	0.412496	0.389387	0.401893	0.401567	0.439847	0.417275	0.4701	0.459994	0.443821	0.320742	0.402258	0.411376	0.179014	0.43399	0.501664	0.462955	0.51408	0.430831
Instrument	0.266321	0.250215	0.238832	0.276169	0.181727	0.196171	0.251883	0.239914	0.205925	0.25183	0.201732	0.197341	0.220502	0.174883	0.193572	0.354736	0.280765	0.299389	0.336252	0.359895	0.345876	0.321846	0.259682	0.273669	0.352576	0.294687	0.292709	0.171503	0.199516	0	0.412622	0.3682	0.374259	0.383961	0.391954	0.422794	0.385771	0.434283	0.438172	0.402024	0.285927	0.387737	0.373645	0.197561	0.425871	0.48379	0.452047	0.50638	0.423587
Bird	0.381531	0.388077	0.398841	0.34194	0.389418	0.369527	0.32171	0.345199	0.387541	0.358333	0.455149	0.45242	0.398844	0.424678	0.453622	0.355247	0.39287	0.342296	0.287016	0.320966	0.309635	0.263892	0.297199	0.278522	0.36922	0.39567	0.389378	0.410425	0.420867	0.412622	0	0.292352	0.227034	0.314955	0.288095	0.283486	0.334904	0.380852	0.382129	0.266664	0.362521	0.216449	0.284089	0.433821	0.242138	0.331737	0.324356	0.300177	0.232575
Bird	0.40073	0.407948	0.40714	0.220318	0.37876	0.365857	0.333346	0.40093	0.376938	0.24705	0.417515	0.394619	0.330638	0.367495	0.398612	0.452704	0.414857	0.408102	0.408432	0.451348	0.42041	0.387578	0.353747	0.370059	0.452213	0.390603	0.432761	0.37778	0.412496	0.3682	0.292352	0	0.135645	0.401351	0.287092	0.182137	0.167939	0.156459	0.202307	0.278075	0.361635	0.159053	0.101818	0.357805	0.356495	0.41945	0.378417	0.331067	0.196722
Bird	0.38582	0.381923	0.378324	0.261193	0.373021	0.348492	0.309058	0.341521	0.347784	0.267515	0.407779	0.384599	0.328425	0.367964	0.391526	0.37986	0.397586	0.342399	0.349946	0.405054	0.387669	0.324149	0.332027	0.340331	0.385317	0.376361	0.380506	0.359265	0.389387	0.374259	0.227034	0.135645	0	0.334355	0.249511	0.20918	0.194532	0.222277	0.243878	0.279078	0.353428	0.144314	0.136518	0.371915	0.29734	0.380524	0.342865	0.306496	0.173837
Bird	0.375905	0.338392	0.362598	0.368347	0.39974	0.358387	0.343866	0.343083	0.377381	0.373125	0.410256	0.39616	0.378907	0.40513	0.413333	0.301455	0.337939	0.296862	0.271432	0.295108	0.299971	0.319482	0.344305	0.351013	0.305009	0.34136	0.312038	0.377408	0.401893	0.383961	0.314955	0.401351	0.334355	0	0.328858	0.373782	0.373619	0.431575	0.446724	0.299549	0.34499	0.31776	0.358751	0.4423	0.283075	0.301735	0.291455	0.318809	0.323907
Bird	0.404539	0.417727	0.434563	0.382471	0.407165	0.380799	0.353934	0.337961	0.406712	0.360269	0.434233	0.432333	0.39064	0.407264	0.428634	0.379449	0.422961	0.365866	0.341488	0.426169	0.369397	0.319167	0.373845	0.355219	0.367999	0.388801	0.377997	0.400618	0.401567	0.391954	0.288095	0.287092	0.249511	0.328858	0	0.303013	0.276051	0.328838	0.33631	0.306572	0.392935	0.256238	0.259527	0.409021	0.300167	0.291593	0.294787	0.248646	0.294241
Bird	0.42726	0.451869	0.445924	0.309425	0.425932	0.390986	0.386783	0.420144	0.408721	0.338259	0.469756	0.458083	0.403933	0.428708	0.456166	0.436894	0.446291	0.419315	0.40346	0.454832	0.420189	0.367139	0.371956	0.384422	0.440438	0.443594	0.434217	0.42796	0.439847	0.422794	0.283486	0.182137	0.20918	0.373782	0.303013	0	0.201128	0.244428	0.229321	0.315746	0.402339	0.239188	0.177733	0.433788	0.308729	0.407013	0.317922	0.293728	0.210642
Bird	0.41606	0.421642	0.423382	0.278836	0.403032	0.382681	0.348713	0.420113	0.394399	0.266769	0.436378	0.409548	0.345257	0.385869	0.42304	0.453825	0.422583	0.419855	0.414598	0.479299	0.445831	0.407237	0.38622	0.40462	0.432002	0.424978	0.431261	0.376504	0.417275	0.385771	0.334904	0.167939	0.194532	0.373619	0.276051	0.201128	0	0.160777	0.181072	0.321283	0.369011	0.211615	0.142578	0.389881	0.362493	0.381756	0.336931	0.269995	0.267813
Bird	0.48752	0.470779	0.474048	0.29349	0.459899	0.44064	0.408206	0.479711	0.442954	0.31223	0.47486	0.446916	0.390326	0.420501	0.456932	0.521281	0.478532	0.477015	0.476894	0.528932	0.503194	0.463391	0.424494	0.455544	0.512052	0.483506	0.501492	0.438682	0.4701	0.434283	0.380852	0.156459	0.222277	0.431575	0.328838	0.244428	0.160777	0	0.118206	0.341044	0.423681	0.234868	0.177428	0.414296	0.417519	0.453004	0.4267	0.3722	0.302309
Bird	0.472414	0.483767	0.469973	0.316952	0.456379	0.432247	0.413406	0.486271	0.442789	0.320455	0.471665	0.457359	0.397614	0.428739	0.459165	0.514383	0.477075	0.472582	0.479295	0.523425	0.500908	0.453218	0.424812	0.451227	0.484938	0.482675	0.479357	0.441507	0.459994	0.438172	0.382129	0.202307	0.243878	0.446724	0.33631	0.229321	0.181072	0.118206	0	0.380587	0.419535	0.256452	0.21422	0.422364	0.403537	0.468013	0.389649	0.374063	0.302028
Bird	0.426454	0.398069	0.404127	0.371093	0.432576	0.399245	0.370363	0.39111	0.422002	0.365624	0.461093	0.442768	0.393951	0.422529	0.447674	0.378826	0.405231	0.371471	0.321114	0.413397	0.359477	0.35802	0.384315	0.374798	0.396885	0.412173	0.403922	0.414102	0.443821	0.402024	0.266664	0.278075	0.279078	0.299549	0.306572	0.315746	0.321283	0.341044	0.380587	0	0.35149	0.270878	0.299945	0.434416	0.291364	0.312422	0.352049	0.303899	0.30992
Bird	0.265942	0.257441	0.269515	0.323937	0.324818	0.314813	0.289178	0.375054	0.340371	0.225205	0.313049	0.299378	0.24949	0.298375	0.303447	0.285689	0.224073	0.236791	0.291312	0.335054	0.287538	0.343502	0.33959	0.337289	0.313859	0.282782	0.287499	0.290814	0.320742	0.285927	0.362521	0.361635	0.353428	0.34499	0.392935	0.402339	0.369011	0.423681	0.419535	0.35149	0	0.349946	0.357644	0.316569	0.372884	0.459933	0.417774	0.470889	0.38328
Bird	0.409616	0.399642	0.41307	0.2744	0.408722	0.367713	0.327407	0.357185	0.385863	0.295201	0.415823	0.401854	0.355139	0.387484	0.404063	0.394621	0.40524	0.37365	0.339457	0.396126	0.378929	0.322582	0.351147	0.340619	0.389598	0.413416	0.404276	0.382842	0.402258	0.387737	0.216449	0.159053	0.144314	0.31776	0.256238	0.239188	0.211615	0.234868	0.256452	0.270878	0.349946	0	0.177766	0.375189	0.270116	0.366852	0.336222	0.301805	0.183799
Bird	0.40282	0.399382	0.392502	0.229364	0.386048	0.352503	0.329411	0.371662	0.361394	0.244699	0.419934	0.393694	0.331113	0.366753	0.39994	0.417333	0.414209	0.38158	0.380519	0.432812	0.422705	0.362545	0.347094	0.372755	0.415703	0.40573	0.404344	0.373686	0.411376	0.373645	0.284089	0.101818	0.136518	0.358751	0.259527	0.177733	0.142578	0.177428	0.21422	0.299945	0.357644	0.177766	0	0.366259	0.323203	0.383656	0.352412	0.295838	0.187596
Bird	0.31566	0.300192	0.30903	0.282376	0.189201	0.247372	0.278485	0.24193	0.232075	0.27886	0.154399	0.212821	0.239344	0.152941	0.191781	0.429667	0.328153	0.353128	0.403529	0.400294	0.398765	0.3691	0.274661	0.30457	0.400801	0.323868	0.347685	0.219352	0.179014	0.197561	0.433821	0.357805	0.371915	0.4423	0.409021	0.433788	0.389881	0.414296	0.422364	0.434416	0.316569	0.375189	0.366259	0	0.451057	0.53632	0.49578	0.543499	0.437538
Bird	0.416641	0.420335	0.429874	0.391088	0.415206	0.376616	0.352025	0.343784	0.391129	0.392326	0.469638	0.467223	0.4249	0.444206	0.465029	0.374501	0.424528	0.377789	0.262898	0.346636	0.333533	0.268238	0.309769	0.311719	0.375939	0.413268	0.392809	0.428861	0.43399	0.425871	0.242138	0.356495	0.29734	0.283075	0.300167	0.308729	0.362493	0.417519	0.403537	0.291364	0.372884	0.270116	0.323203	0.451057	0	0.298058	0.316071	0.307669	0.256251
Bird	0.48473	0.479358	0.488443	0.460459	0.496239	0.456239	0.414242	0.406103	0.457791	0.463743	0.548961	0.527436	0.482637	0.509556	0.534962	0.389978	0.49558	0.41901	0.327901	0.431471	0.406707	0.347216	0.419752	0.416594	0.414585	0.49084	0.461389	0.491431	0.501664	0.48379	0.331737	0.41945	0.380524	0.301735	0.291593	0.407013	0.381756	0.453004	0.468013	0.312422	0.459933	0.366852	0.383656	0.53632	0.298058	0	0.282177	0.24083	0.370249
Bird	0.438915	0.429808	0.447949	0.435212	0.448459	0.426532	0.39874	0.403098	0.437215	0.429793	0.485791	0.495108	0.455346	0.460703	0.49955	0.381931	0.422949	0.39456	0.35392	0.37927	0.397938	0.348906	0.38082	0.398289	0.361794	0.430579	0.398087	0.458191	0.462955	0.452047	0.324356	0.378417	0.342865	0.291455	0.294787	0.317922	0.336931	0.4267	0.389649	0.352049	0.417774	0.336222	0.352412	0.49578	0.316071	0.282177	0	0.28201	0.297502
Bird	0.507081	0.50622	0.519676	0.469815	0.512885	0.47028	0.433574	0.417703	0.477694	0.460042	0.567527	0.545357	0.499158	0.529927	0.557528	0.438429	0.524388	0.454081	0.38263	0.460173	0.456871	0.383438	0.453289	0.438846	0.423917	0.516984	0.492427	0.499381	0.51408	0.50638	0.300177	0.331067	0.306496	0.318809	0.248646	0.293728	0.269995	0.3722	0.374063	0.303899	0.470889	0.301805	0.295838	0.543499	0.307669	0.24083	0.28201	0	0.297903
Bird	0.400538	0.421908	0.41619	0.320789	0.40625	0.370645	0.352405	0.364615	0.37294	0.337718	0.46085	0.448063	0.398027	0.421618	0.452548	0.400485	0.415363	0.379418	0.354012	0.373604	0.384339	0.30657	0.339956	0.327044	0.391987	0.428552	0.398476	0.419556	0.430831	0.423587	0.232575	0.196722	0.173837	0.323907	0.294241	0.210642	0.267813	0.302309	0.302028	0.30992	0.38328	0.183799	0.187596	0.437538	0.256251	0.370249	0.297502	0.297903	0
Bird	0.366054	0.359372	0.383505	0.307894	0.361488	0.320107	0.282122	0.322033	0.344647	0.294177	0.38425	0.367548	0.330126	0.350739	0.373537	0.378359	0.352974	0.31971	0.285687	0.320676	0.296185	0.264779	0.293418	0.278764	0.370023	0.382303	0.367862	0.351671	0.360708	0.351255	0.228703	0.259315	0.232924	0.304736	0.263662	0.292192	0.285381	0.328094	0.332436	0.274316	0.296937	0.181337	0.24666	0.355623	0.218825	0.364373	0.342851	0.319062	0.228247
Bird	0.34961	0.354018	0.361875	0.238496	0.330214	0.323452	0.28839	0.369169	0.351694	0.246857	0.389814	0.368	0.311656	0.356501	0.369888	0.3797	0.35929	0.341531	0.320705	0.392917	0.329454	0.319244	0.30707	0.31491	0.38737	0.360906	0.366222	0.341221	0.367758	0.330395	0.235604	0.193573	0.219574	0.357235	0.2994	0.230767	0.219253	0.257086	0.267897	0.258167	0.30037	0.229101	0.205823	0.342961	0.288324	0.389042	0.365816	0.367581	0.257652
Bird	0.421365	0.405571	0.418321	0.251576	0.39877	0.369677	0.328648	0.388975	0.376399	0.271289	0.422201	0.398269	0.323569	0.369763	0.405171	0.446887	0.414835	0.399049	0.380905	0.41127	0.405833	0.351612	0.350832	0.352255	0.444028	0.416233	0.419355	0.374131	0.407929	0.376558	0.284623	0.153853	0.18221	0.360619	0.27939	0.242853	0.189697	0.166464	0.219724	0.279616	0.358058	0.176851	0.171605	0.367165	0.309879	0.375744	0.391537	0.330716	0.232691
Bird	0.400167	0.407461	0.390741	0.266929	0.391887	0.373302	0.341098	0.384124	0.360551	0.285095	0.429402	0.415195	0.357228	0.39156	0.416182	0.408198	0.4095	0.386633	0.382855	0.407199	0.405078	0.341518	0.336339	0.349338	0.405402	0.42062	0.395373	0.393247	0.415607	0.394234	0.231168	0.136419	0.118715	0.364158	0.29575	0.205253	0.227116	0.245943	0.2556	0.303297	0.365075	0.168949	0.13191	0.393421	0.320562	0.412749	0.324068	0.327068	0.169498
Bird	0.386333	0.381119	0.380822	0.284974	0.375944	0.338213	0.302438	0.325385	0.336918	0.284478	0.423913	0.392384	0.333921	0.374363	0.410726	0.368628	0.392062	0.347311	0.294646	0.357584	0.34554	0.269916	0.297573	0.310521	0.375213	0.393987	0.370235	0.358979	0.387646	0.36342	0.212401	0.220751	0.171276	0.28518	0.253445	0.246355	0.236825	0.285391	0.310832	0.258879	0.338714	0.143423	0.195535	0.390915	0.207783	0.32623	0.32851	0.288902	0.190992
Bird	0.400157	0.40251	0.401731	0.313815	0.395692	0.367721	0.336823	0.361175	0.365688	0.301164	0.406134	0.387407	0.351348	0.376144	0.390899	0.405857	0.411458	0.367798	0.361395	0.406584	0.393368	0.344071	0.344017	0.360073	0.401785	0.399755	0.390871	0.379225	0.387458	0.38617	0.294562	0.206945	0.218924	0.311232	0.236424	0.253534	0.220175	0.27228	0.307888	0.298197	0.349003	0.203838	0.154021	0.355636	0.312703	0.326554	0.335311	0.282864	0.251094
Bird	0.412409	0.390791	0.389017	0.253078	0.391002	0.360219	0.325879	0.36629	0.344328	0.261502	0.418602	0.391807	0.331311	0.365286	0.402758	0.418225	0.41426	0.367759	0.370082	0.407609	0.40781	0.34104	0.332949	0.366248	0.405898	0.422031	0.39112	0.369808	0.400153	0.379679	0.265174	0.131706	0.13253	0.337057	0.264481	0.205645	0.183024	0.193573	0.223303	0.295783	0.366182	0.169774	0.101999	0.376964	0.298762	0.35927	0.337557	0.284327	0.192699
Bird	0.276183	0.289299	0.27219	0.180914	0.317445	0.29622	0.262446	0.368944	0.308019	0.174264	0.348298	0.292628	0.233086	0.298069	0.322791	0.291045	0.267383	0.27457	0.28386	0.319343	0.311959	0.318911	0.310332	0.324451	0.345618	0.306273	0.319265	0.283676	0.325804	0.279476	0.347898	0.19829	0.247349	0.293648	0.345248	0.316748	0.218661	0.264867	0.291448	0.338087	0.242462	0.224377	0.186449	0.32333	0.37268	0.376877	0.39723	0.423421	0.335885
Bird	0.416288	0.420572	0.421416	0.346154	0.42153	0.395744	0.372736	0.377118	0.402861	0.336126	0.465105	0.452438	0.394067	0.430053	0.45854	0.395595	0.432585	0.39591	0.33541	0.424155	0.397565	0.340271	0.379684	0.382543	0.384666	0.416799	0.413347	0.404338	0.434493	0.397546	0.254135	0.251945	0.240458	0.309996	0.289171	0.246361	0.229321	0.265026	0.295139	0.272514	0.368831	0.240266	0.229773	0.435616	0.303142	0.329286	0.30786	0.257151	0.261421
Bird	0.396539	0.422552	0.410226	0.315883	0.397883	0.38112	0.361863	0.356586	0.379566	0.339567	0.450662	0.442053	0.398189	0.414597	0.439489	0.388758	0.42514	0.384116	0.349147	0.396541	0.384516	0.319579	0.349116	0.343495	0.38664	0.414185	0.390321	0.408471	0.417389	0.403699	0.241315	0.230842	0.179129	0.325201	0.275014	0.222786	0.26467	0.28439	0.310725	0.277252	0.377606	0.174735	0.217134	0.418301	0.229148	0.351137	0.310878	0.295788	0.175412
Bird	0.404243	0.375685	0.388844	0.358954	0.445466	0.385895	0.354715	0.367586	0.42205	0.365605	0.464383	0.434684	0.397261	0.437166	0.453388	0.33297	0.373696	0.324238	0.257767	0.345595	0.328393	0.329034	0.365354	0.370402	0.362903	0.411213	0.399157	0.402389	0.427783	0.403405	0.330213	0.426236	0.369731	0.267789	0.359899	0.438359	0.421455	0.469929	0.493412	0.277262	0.301906	0.345795	0.388459	0.453321	0.30644	0.330847	0.388885	0.385163	0.380131
Vehicle	0.445816	0.43558	0.45505	0.444642	0.482265	0.453651	0.469279	0.411493	0.473496	0.523309	0.518326	0.5244	0.510485	0.515633	0.525957	0.374888	0.472887	0.405773	0.377841	0.434353	0.418362	0.405327	0.463449	0.450552	0.393213	0.445409	0.414379	0.478306	0.462864	0.470315	0.462958	0.62545	0.566611	0.368662	0.435241	0.5458	0.581279	0.666372	0.637673	0.450277	0.506448	0.562396	0.585819	0.563366	0.453215	0.371799	0.405064	0.441694	0.53949
Vehicle	0.33146	0.296479	0.319965	0.392304	0.319962	0.316808	0.347711	0.310502	0.336529	0.388605	0.311969	0.330397	0.3527	0.304544	0.331099	0.327201	0.334549	0.307952	0.343506	0.353451	0.337163	0.359052	0.347749	0.350893	0.368583	0.333744	0.335486	0.315598	0.277499	0.300842	0.449573	0.54209	0.502349	0.398619	0.466728	0.552319	0.569865	0.610717	0.62064	0.455	0.352653	0.501755	0.538928	0.340693	0.455922	0.485198	0.491911	0.566541	0.518351
Vehicle	0.415042	0.395261	0.419653	0.476247	0.406713	0.409885	0.439469	0.419259	0.449349	0.474001	0.41577	0.428229	0.444559	0.431491	0.434582	0.393927	0.427527	0.420072	0.415907	0.440995	0.417751	0.456794	0.451275	0.462507	0.380427	0.416286	0.392889	0.416252	0.377475	0.387571	0.527087	0.651171	0.62219	0.409382	0.50841	0.580485	0.567122	0.643062	0.594653	0.503416	0.470501	0.610345	0.637671	0.467474	0.508639	0.466932	0.454173	0.533956	0.591784
Vehicle	0.430087	0.395583	0.408259	0.410692	0.418773	0.394253	0.416149	0.372715	0.414988	0.473815	0.415998	0.440794	0.469673	0.436991	0.440965	0.394299	0.428392	0.404637	0.371902	0.40006	0.403769	0.405373	0.4228	0.405201	0.393806	0.411798	0.415083	0.397292	0.391316	0.40388	0.471871	0.638157	0.581608	0.386327	0.471969	0.577548	0.589118	0.663812	0.635542	0.446251	0.484602	0.567453	0.607058	0.475878	0.466411	0.41478	0.457736	0.520179	0.569239
Vehicle	0.39945	0.373257	0.397905	0.439529	0.406621	0.398178	0.419904	0.414312	0.42472	0.461709	0.40103	0.421616	0.438366	0.418551	0.424281	0.38951	0.406469	0.384028	0.401223	0.390365	0.391002	0.42734	0.437817	0.422313	0.395826	0.391233	0.381343	0.398926	0.387135	0.400177	0.495783	0.618742	0.585512	0.398142	0.507896	0.566372	0.572818	0.624091	0.598379	0.4763	0.444582	0.582661	0.608172	0.459216	0.486946	0.45822	0.451096	0.53761	0.558508
Vehicle	0.33639	0.288575	0.312711	0.398516	0.340025	0.335131	0.345482	0.3769	0.385791	0.379521	0.308753	0.320044	0.338066	0.324725	0.338271	0.364078	0.298171	0.311721	0.356057	0.330548	0.319867	0.393544	0.36862	0.365741	0.384551	0.332068	0.350573	0.32983	0.30159	0.302325	0.486008	0.563986	0.558481	0.429198	0.523347	0.582791	0.598061	0.635655	0.643659	0.467988	0.33821	0.523937	0.579656	0.352541	0.494854	0.524295	0.516794	0.624876	0.558846
Vehicle	0.339724	0.313607	0.354459	0.426189	0.35503	0.355688	0.377835	0.380882	0.39417	0.390441	0.348315	0.365493	0.365987	0.34288	0.370473	0.370769	0.33958	0.359643	0.358811	0.376279	0.336537	0.391124	0.377172	0.384432	0.411472	0.365896	0.376844	0.351755	0.320495	0.322621	0.484752	0.588474	0.58014	0.447572	0.530586	0.599484	0.620185	0.656584	0.666252	0.478467	0.373731	0.557894	0.607524	0.372754	0.498112	0.518602	0.530325	0.628718	0.57333
Vehicle	0.454001	0.426248	0.453878	0.473514	0.425436	0.414046	0.429407	0.387326	0.432236	0.5096	0.426093	0.462418	0.476773	0.43193	0.451635	0.397564	0.463913	0.433308	0.427236	0.454256	0.447058	0.437381	0.42776	0.435619	0.391514	0.447494	0.413115	0.411905	0.388508	0.414711	0.512409	0.638575	0.582747	0.423613	0.474349	0.555704	0.574192	0.642879	0.615913	0.49424	0.501318	0.584717	0.592963	0.452103	0.503307	0.458931	0.449369	0.486506	0.576121
Vehicle	0.330786	0.289327	0.324625	0.381977	0.294671	0.3089	0.326257	0.324297	0.334007	0.341865	0.267488	0.321245	0.320087	0.278691	0.310271	0.365952	0.303135	0.31377	0.35352	0.340641	0.345307	0.379128	0.338398	0.353654	0.36774	0.297502	0.32765	0.288662	0.240081	0.282019	0.440969	0.494632	0.46834	0.407614	0.452138	0.498971	0.504448	0.553115	0.542538	0.455525	0.330965	0.482015	0.48546	0.290818	0.461984	0.514269	0.461426	0.555466	0.484683
Vehicle	0.33956	0.332885	0.346641	0.411588	0.293401	0.322528	0.339209	0.308779	0.348905	0.357456	0.285905	0.32093	0.329282	0.279824	0.311448	0.367283	0.345367	0.338005	0.365276	0.395833	0.374324	0.371706	0.335748	0.347987	0.360356	0.340874	0.333069	0.288404	0.238161	0.278395	0.442287	0.482868	0.460045	0.410108	0.416132	0.486008	0.484347	0.526611	0.525426	0.434236	0.351434	0.441483	0.485859	0.28414	0.450747	0.485772	0.461627	0.5314	0.491959
Vehicle	0.341476	0.28653	0.328535	0.372397	0.385961	0.372223	0.37308	0.39041	0.408227	0.368228	0.392552	0.395861	0.383147	0.398409	0.405576	0.322822	0.317406	0.302015	0.304499	0.333985	0.310288	0.370385	0.367407	0.371316	0.366949	0.338902	0.354803	0.384315	0.383481	0.359756	0.439475	0.585767	0.542026	0.374862	0.491983	0.575572	0.610935	0.660052	0.664673	0.430453	0.345211	0.528494	0.595018	0.442496	0.440004	0.457332	0.472801	0.576776	0.533943
Vehicle	0.326676	0.282574	0.32738	0.384024	0.349339	0.342752	0.351117	0.366098	0.387657	0.371066	0.334244	0.35044	0.368811	0.350543	0.35488	0.345056	0.312927	0.316748	0.336141	0.336999	0.309202	0.37824	0.364207	0.352291	0.371652	0.333323	0.347146	0.349823	0.337574	0.330653	0.460321	0.57696	0.549673	0.393369	0.500488	0.58602	0.602442	0.654175	0.660721	0.455354	0.344761	0.522107	0.59469	0.393048	0.471803	0.483844	0.487334	0.595552	0.548533
Vehicle	0.347144	0.327668	0.347172	0.373539	0.361243	0.326792	0.344826	0.362493	0.37169	0.399959	0.383113	0.38124	0.392836	0.383844	0.381093	0.364175	0.361842	0.342369	0.297753	0.337488	0.315504	0.345269	0.348255	0.348228	0.386317	0.370589	0.361293	0.367743	0.376803	0.35349	0.421318	0.57616	0.53992	0.39244	0.48707	0.566327	0.605747	0.660873	0.656485	0.434636	0.386858	0.522772	0.586863	0.426366	0.426607	0.453394	0.462782	0.571965	0.518683
Vehicle	0.347024	0.301718	0.351597	0.42121	0.367406	0.352118	0.362013	0.36746	0.391686	0.397419	0.346974	0.36068	0.371403	0.349496	0.36996	0.357071	0.348735	0.326449	0.349858	0.376711	0.341198	0.369252	0.366732	0.366321	0.377031	0.350398	0.328097	0.352975	0.326622	0.342943	0.458247	0.545523	0.508731	0.40579	0.470767	0.555081	0.578423	0.616703	0.611864	0.442764	0.372375	0.489913	0.558403	0.37883	0.45909	0.460535	0.456544	0.561518	0.514759
Vehicle	0.368745	0.337176	0.365388	0.413677	0.357676	0.34062	0.365661	0.327701	0.37089	0.429072	0.366854	0.39126	0.392741	0.359551	0.379609	0.349806	0.379448	0.330887	0.342366	0.374229	0.356295	0.35459	0.35591	0.360681	0.360338	0.381874	0.349125	0.358137	0.324146	0.34523	0.424631	0.549309	0.491625	0.389713	0.443238	0.537139	0.575901	0.612317	0.615336	0.433408	0.40557	0.488833	0.546894	0.392645	0.439362	0.439319	0.441013	0.521422	0.482395
Vehicle	0.322043	0.289374	0.300487	0.393665	0.310138	0.308886	0.334177	0.317833	0.333875	0.381441	0.293697	0.317016	0.338323	0.297218	0.320909	0.346274	0.32766	0.311941	0.355836	0.351984	0.320784	0.367786	0.349664	0.347919	0.361163	0.338655	0.345471	0.299045	0.287179	0.287925	0.448331	0.559877	0.533844	0.415955	0.48441	0.549669	0.57656	0.635538	0.624742	0.464976	0.367588	0.522177	0.559286	0.341492	0.472597	0.514534	0.498436	0.58101	0.530898
Vehicle	0.364143	0.338847	0.391677	0.396628	0.333894	0.327829	0.322419	0.307804	0.352539	0.41667	0.359366	0.387246	0.378616	0.354473	0.378946	0.374175	0.389204	0.343181	0.313695	0.361713	0.319287	0.318111	0.336512	0.327792	0.377163	0.379956	0.376857	0.339281	0.304358	0.324564	0.399988	0.526832	0.494905	0.408421	0.42868	0.505882	0.546617	0.602529	0.589776	0.447499	0.4156	0.475899	0.531816	0.367407	0.417987	0.450211	0.457767	0.52397	0.482249
Vehicle	0.392387	0.388164	0.387476	0.386713	0.38289	0.367856	0.389645	0.349385	0.367199	0.43863	0.408817	0.436451	0.442412	0.413475	0.43644	0.367401	0.417983	0.380341	0.328917	0.339065	0.386319	0.355636	0.354062	0.375504	0.381995	0.411123	0.390239	0.397738	0.352566	0.401358	0.458326	0.5919	0.536528	0.365898	0.470757	0.535313	0.57206	0.652935	0.61076	0.484954	0.457216	0.543461	0.556426	0.453532	0.421846	0.409095	0.430466	0.458475	0.492388
Vehicle	0.396122	0.358953	0.351197	0.420632	0.398462	0.38333	0.396163	0.380674	0.400989	0.434626	0.409197	0.420458	0.436904	0.425255	0.4285	0.364086	0.378599	0.384237	0.347421	0.370397	0.405354	0.407752	0.394283	0.407271	0.352622	0.395878	0.384487	0.399846	0.375315	0.386071	0.481407	0.583669	0.540676	0.337536	0.475193	0.54528	0.537526	0.616238	0.613064	0.444134	0.440303	0.512437	0.551493	0.471282	0.450523	0.44557	0.430024	0.486053	0.529111
Vehicle	0.346012	0.296093	0.343195	0.405653	0.307033	0.322026	0.340318	0.30625	0.359273	0.387312	0.31988	0.361772	0.367925	0.313622	0.352723	0.350153	0.338294	0.306069	0.322774	0.355672	0.318203	0.347263	0.31772	0.333135	0.357136	0.343234	0.333415	0.323436	0.265229	0.306903	0.412963	0.510542	0.460748	0.382639	0.440432	0.506829	0.526013	0.583832	0.580858	0.417025	0.354284	0.466399	0.498002	0.335199	0.426783	0.458021	0.440051	0.525778	0.47502
Vehicle	0.364785	0.318889	0.332215	0.422875	0.372575	0.364627	0.379003	0.367119	0.40761	0.418247	0.354223	0.359186	0.377498	0.359601	0.369566	0.358726	0.360549	0.314257	0.360389	0.392998	0.349852	0.392312	0.395803	0.370366	0.365124	0.360995	0.353278	0.36749	0.348249	0.358568	0.454518	0.565171	0.522026	0.398081	0.471403	0.563315	0.560107	0.607018	0.617312	0.408925	0.383514	0.494325	0.554916	0.401034	0.485134	0.468207	0.467467	0.553598	0.541432
Vehicle	0.343168	0.327226	0.351159	0.417136	0.317729	0.330921	0.368588	0.322026	0.376934	0.395114	0.316493	0.354857	0.360597	0.319735	0.345269	0.352668	0.35806	0.342413	0.348185	0.388208	0.346822	0.375186	0.348923	0.361168	0.369834	0.359868	0.347936	0.324473	0.266744	0.309497	0.436628	0.536659	0.507513	0.39798	0.445793	0.531872	0.54869	0.581142	0.595864	0.423624	0.368639	0.497938	0.549586	0.33951	0.446812	0.468955	0.471661	0.544043	0.523765
Vehicle	0.323436	0.299203	0.321552	0.342779	0.384124	0.337653	0.335058	0.371498	0.38026	0.374393	0.393927	0.367918	0.363097	0.391032	0.373343	0.30781	0.326033	0.301174	0.273957	0.319743	0.293292	0.325271	0.345415	0.332693	0.356233	0.34252	0.338145	0.363166	0.390461	0.360842	0.412789	0.571905	0.524098	0.364916	0.469737	0.564498	0.60113	0.643797	0.652066	0.419756	0.354941	0.50019	0.579734	0.443623	0.416147	0.420967	0.462166	0.548459	0.515262
Vehicle	0.370851	0.296209	0.337743	0.376674	0.38121	0.363506	0.376288	0.343617	0.390735	0.412305	0.387776	0.412903	0.423946	0.414282	0.420636	0.314734	0.345036	0.314548	0.295679	0.311954	0.316843	0.345388	0.352345	0.365107	0.328921	0.350374	0.337853	0.391848	0.390097	0.376586	0.41164	0.601959	0.535815	0.341811	0.460486	0.558217	0.600933	0.657912	0.64054	0.443689	0.396631	0.514719	0.576759	0.471419	0.398966	0.432945	0.445941	0.515284	0.509204
Vehicle	0.367687	0.327185	0.369366	0.372103	0.374197	0.367338	0.394205	0.345169	0.400889	0.421394	0.405143	0.417543	0.415523	0.410011	0.424621	0.313267	0.372649	0.318236	0.310823	0.354588	0.343792	0.373613	0.373816	0.394619	0.333542	0.370811	0.344233	0.391422	0.371993	0.370976	0.436339	0.596956	0.534668	0.340874	0.451541	0.561257	0.587476	0.651786	0.630459	0.429883	0.417399	0.525232	0.56429	0.449985	0.405729	0.427706	0.44163	0.514707	0.513094
Vehicle	0.445355	0.428413	0.468892	0.413825	0.473968	0.429786	0.433778	0.410241	0.453899	0.511924	0.505811	0.512153	0.501654	0.525204	0.511748	0.362426	0.443565	0.393921	0.326669	0.357827	0.378052	0.376949	0.421936	0.417802	0.371726	0.409238	0.398558	0.476455	0.487832	0.473481	0.431935	0.618127	0.544819	0.304601	0.4239	0.546737	0.559941	0.639624	0.62104	0.420976	0.488282	0.522811	0.568321	0.562767	0.386832	0.323479	0.396401	0.427028	0.517686
Vehicle	0.311438	0.33496	0.342551	0.336285	0.342775	0.273726	0.306412	0.301897	0.3089	0.392726	0.349184	0.318312	0.336729	0.353924	0.312257	0.344367	0.375849	0.349811	0.337478	0.366695	0.367222	0.333637	0.351449	0.324055	0.323093	0.350955	0.330401	0.269792	0.326831	0.32032	0.422439	0.547766	0.49628	0.381838	0.40966	0.516415	0.532769	0.597922	0.580322	0.428691	0.419723	0.477738	0.526695	0.395061	0.421559	0.429142	0.419768	0.500921	0.492949
Vehicle	0.41475	0.394662	0.426325	0.431745	0.439565	0.41854	0.445588	0.385216	0.453597	0.485524	0.479149	0.483303	0.475762	0.47411	0.485412	0.343812	0.433292	0.388955	0.350613	0.40491	0.384287	0.395351	0.429196	0.429471	0.367775	0.417601	0.394018	0.450478	0.43072	0.4378	0.464011	0.631562	0.570089	0.36945	0.470066	0.561249	0.594428	0.661047	0.641704	0.477708	0.480816	0.56226	0.590655	0.528103	0.438138	0.40862	0.433617	0.486049	0.539605
Vehicle	0.336663	0.308678	0.347385	0.383847	0.388198	0.352557	0.358888	0.387554	0.391012	0.381936	0.3677	0.368632	0.375612	0.382134	0.377949	0.347172	0.331578	0.334535	0.34559	0.35396	0.330591	0.395753	0.382699	0.385339	0.364144	0.332955	0.3428	0.365018	0.346843	0.356634	0.47429	0.593347	0.557234	0.419967	0.506872	0.582889	0.615279	0.666742	0.661579	0.467426	0.373162	0.550623	0.593165	0.42099	0.47413	0.517105	0.502305	0.604402	0.554949
Vehicle	0.338061	0.299392	0.355927	0.395533	0.354003	0.338372	0.355899	0.357736	0.379583	0.398189	0.335768	0.356694	0.364554	0.355438	0.362878	0.337319	0.332992	0.330993	0.349676	0.346002	0.333217	0.373272	0.367546	0.378872	0.367143	0.324069	0.339688	0.334141	0.30924	0.330375	0.450747	0.568687	0.536124	0.40119	0.470372	0.549945	0.583055	0.630074	0.625652	0.458366	0.391943	0.520901	0.570884	0.395567	0.459498	0.489285	0.478516	0.57349	0.52548
Voice	0.267699	0.332549	0.337179	0.308421	0.307325	0.281131	0.243297	0.320614	0.306325	0.275072	0.29231	0.266504	0.236713	0.290679	0.251791	0.359631	0.343569	0.337599	0.375996	0.376075	0.356391	0.334974	0.352871	0.313225	0.325604	0.309324	0.322989	0.247627	0.308567	0.282076	0.394476	0.386675	0.376424	0.387967	0.360935	0.447225	0.410471	0.45694	0.467851	0.409987	0.335335	0.356713	0.390519	0.273001	0.419588	0.462358	0.442332	0.495445	0.434561
Voice	0.324213	0.322632	0.30757	0.348769	0.232791	0.25116	0.307163	0.250707	0.264818	0.307327	0.203662	0.241252	0.279439	0.188127	0.222505	0.390958	0.342322	0.356322	0.386117	0.397521	0.374095	0.349713	0.290252	0.293469	0.385564	0.333082	0.332146	0.250625	0.225785	0.242736	0.402835	0.370788	0.382703	0.415405	0.394186	0.428443	0.406788	0.430877	0.441858	0.413804	0.322815	0.364793	0.393903	0.174122	0.420814	0.494446	0.457206	0.519643	0.427797
Voice	0.322896	0.335764	0.342749	0.34531	0.299725	0.261293	0.302618	0.319033	0.273686	0.31102	0.292245	0.255707	0.253395	0.270466	0.228518	0.391842	0.37979	0.375811	0.415465	0.420746	0.386205	0.365031	0.343303	0.283499	0.392904	0.359716	0.349053	0.250239	0.312376	0.257869	0.430655	0.404353	0.427868	0.427183	0.418702	0.469952	0.437488	0.456345	0.474029	0.450687	0.362242	0.403419	0.425419	0.24387	0.468907	0.512626	0.515099	0.550268	0.466335
Voice	0.277339	0.248223	0.299703	0.264039	0.310279	0.305917	0.255861	0.372179	0.334879	0.200413	0.311089	0.294707	0.216733	0.282664	0.287353	0.305525	0.266573	0.269719	0.3275	0.369548	0.271513	0.340615	0.324932	0.316476	0.332309	0.274408	0.304768	0.279399	0.312509	0.281139	0.366811	0.305617	0.326861	0.371337	0.366509	0.387057	0.340621	0.360544	0.37791	0.365987	0.214817	0.318967	0.31945	0.290555	0.411549	0.482132	0.461636	0.493723	0.392277
Voice	0.269076	0.210189	0.237523	0.326622	0.24197	0.269801	0.307105	0.301589	0.286429	0.274513	0.157247	0.193221	0.233625	0.184049	0.206898	0.360668	0.223944	0.285626	0.377056	0.303996	0.348351	0.390213	0.306374	0.339129	0.35453	0.227899	0.293672	0.227082	0.231373	0.228667	0.479543	0.456819	0.458036	0.407479	0.46465	0.510839	0.477096	0.511683	0.515557	0.459266	0.28877	0.454009	0.456642	0.211953	0.495748	0.541611	0.498532	0.595127	0.501426
Voice	0.25646	0.240685	0.212167	0.316415	0.294837	0.245601	0.285287	0.346693	0.298263	0.285631	0.266292	0.199624	0.257007	0.266975	0.236628	0.313657	0.24062	0.254886	0.313637	0.31256	0.290409	0.353754	0.330647	0.296152	0.321002	0.270428	0.255371	0.249503	0.298458	0.24757	0.438716	0.458443	0.451991	0.360069	0.454422	0.498909	0.473755	0.518344	0.520323	0.424228	0.254665	0.443814	0.458969	0.317358	0.45407	0.489395	0.49187	0.556529	0.479424
Voice	0.274405	0.299974	0.297959	0.238283	0.319681	0.264485	0.230893	0.337387	0.282097	0.211014	0.332854	0.292987	0.244558	0.315156	0.30292	0.313011	0.313195	0.305833	0.288706	0.329447	0.280297	0.272783	0.294756	0.286055	0.344893	0.305862	0.324429	0.271552	0.312128	0.287727	0.315011	0.34667	0.321031	0.347781	0.359495	0.378268	0.352706	0.400621	0.396642	0.347783	0.270132	0.337177	0.339908	0.328518	0.324628	0.386222	0.409107	0.436141	0.351131
Voice	0.262267	0.207448	0.225643	0.225031	0.227715	0.243235	0.260814	0.295752	0.237381	0.198574	0.244745	0.249228	0.226368	0.211039	0.248999	0.328695	0.23639	0.283121	0.319146	0.301556	0.315583	0.330852	0.233461	0.297992	0.357164	0.289476	0.279676	0.230549	0.260165	0.220795	0.407221	0.35633	0.357184	0.355768	0.43314	0.411217	0.361866	0.421981	0.41281	0.413461	0.254936	0.374952	0.33655	0.262175	0.431355	0.476355	0.458065	0.502202	0.402301
Voice	0.253634	0.232976	0.209117	0.267009	0.293585	0.260887	0.251775	0.344656	0.27354	0.234902	0.269169	0.223505	0.224148	0.26346	0.261365	0.292492	0.229084	0.233647	0.296458	0.275679	0.253357	0.328905	0.289764	0.305952	0.30597	0.248659	0.235234	0.259516	0.289961	0.280936	0.405806	0.388679	0.367727	0.300227	0.431319	0.433649	0.378593	0.439715	0.438398	0.404211	0.243555	0.384394	0.369505	0.313956	0.40437	0.459432	0.451746	0.494029	0.412424
Voice	0.30279	0.312106	0.345572	0.306525	0.315948	0.282845	0.292161	0.333652	0.321535	0.301749	0.29985	0.271956	0.247624	0.289215	0.270664	0.383348	0.357257	0.350558	0.357831	0.404678	0.358827	0.35079	0.344467	0.31837	0.376372	0.321839	0.34625	0.279558	0.330279	0.27169	0.401987	0.367858	0.379917	0.380229	0.381052	0.431887	0.409173	0.42589	0.446702	0.395222	0.329261	0.353965	0.388562	0.267745	0.429499	0.46532	0.481601	0.508412	0.4346
Voice	0.317794	0.30783	0.307314	0.320113	0.201837	0.252179	0.302451	0.244723	0.251008	0.302396	0.169538	0.21804	0.259563	0.154605	0.197975	0.413691	0.342396	0.362978	0.410853	0.409885	0.391987	0.373644	0.282648	0.304428	0.395876	0.333173	0.331696	0.230996	0.221348	0.217203	0.4324	0.375279	0.397861	0.437317	0.414139	0.453685	0.410687	0.436358	0.444059	0.443694	0.335336	0.384156	0.388824	0.128148	0.459167	0.536734	0.499101	0.548424	0.45101
Voice	0.282365	0.308791	0.28949	0.282736	0.250479	0.205965	0.265291	0.293696	0.20345	0.262053	0.217164	0.169987	0.225606	0.205511	0.147111	0.399039	0.323161	0.360036	0.39879	0.394135	0.383789	0.354882	0.298999	0.26245	0.373968	0.322675	0.329564	0.171732	0.264738	0.221877	0.433128	0.382808	0.399685	0.444117	0.41574	0.452927	0.412356	0.440166	0.445235	0.43605	0.319577	0.382922	0.391404	0.183218	0.450347	0.53055	0.490508	0.550135	0.448853
Voice	0.252356	0.297082	0.292937	0.142997	0.299968	0.27142	0.226369	0.356188	0.286	0.139737	0.321261	0.300316	0.199367	0.295699	0.298372	0.337539	0.284154	0.315745	0.310072	0.314872	0.316494	0.311618	0.29264	0.28531	0.369459	0.303799	0.323448	0.261228	0.302252	0.275392	0.333304	0.263003	0.276079	0.372666	0.350126	0.328485	0.305042	0.338294	0.34968	0.326363	0.278672	0.29492	0.282242	0.30393	0.36247	0.441437	0.435829	0.443565	0.325559
Voice	0.258842	0.238822	0.230985	0.248958	0.200675	0.216161	0.26545	0.248893	0.231898	0.223012	0.19793	0.200418	0.213129	0.16646	0.199731	0.353879	0.245651	0.307045	0.358177	0.374358	0.362892	0.342952	0.259694	0.288979	0.376028	0.314893	0.31673	0.207279	0.220393	0.196995	0.425824	0.358148	0.358838	0.411518	0.441732	0.426413	0.373226	0.414289	0.412147	0.42933	0.23932	0.386066	0.350853	0.198599	0.453477	0.521927	0.495507	0.527483	0.421745
Voice	0.247774	0.258182	0.235168	0.216807	0.209081	0.141309	0.202456	0.251451	0.149614	0.221646	0.204494	0.127158	0.182412	0.182726	0.126432	0.377572	0.294909	0.326123	0.352219	0.351406	0.366069	0.319326	0.269999	0.252245	0.367254	0.301515	0.316498	0.145809	0.223969	0.176043	0.403241	0.339864	0.332458	0.394644	0.40408	0.406712	0.349375	0.397267	0.396783	0.403718	0.299215	0.359222	0.334284	0.191688	0.430928	0.486141	0.474075	0.495566	0.402772
Voice	0.271071	0.315985	0.323906	0.282101	0.312986	0.269194	0.242272	0.35279	0.2977	0.244726	0.288421	0.254575	0.2037	0.274529	0.250504	0.381222	0.327827	0.3354	0.362349	0.367196	0.347114	0.326467	0.33283	0.304421	0.365171	0.319131	0.336066	0.248749	0.316896	0.267857	0.382352	0.320011	0.337179	0.372943	0.36658	0.395388	0.35021	0.378664	0.394982	0.382371	0.307731	0.326605	0.336542	0.243941	0.399621	0.452445	0.444857	0.487513	0.408968
Voice	0.3273	0.320209	0.300378	0.317612	0.203269	0.237512	0.30704	0.242172	0.24287	0.29625	0.174947	0.215085	0.267943	0.155855	0.196375	0.424928	0.336255	0.375285	0.411087	0.418749	0.403619	0.372727	0.289132	0.297625	0.402618	0.340975	0.344216	0.235885	0.219226	0.215269	0.428478	0.358829	0.377078	0.446337	0.414153	0.434143	0.392181	0.420217	0.423442	0.43947	0.324421	0.367369	0.371507	0.137072	0.443931	0.530588	0.476882	0.542113	0.432023
Voice	0.27935	0.309889	0.28037	0.298868	0.268804	0.209453	0.271466	0.30786	0.231755	0.259378	0.252802	0.215745	0.228297	0.216128	0.190403	0.378532	0.335256	0.359565	0.381677	0.399899	0.377322	0.34919	0.306494	0.275041	0.389775	0.326593	0.332261	0.21466	0.290577	0.23264	0.401917	0.358411	0.379423	0.41857	0.408162	0.433915	0.390002	0.408283	0.420358	0.400347	0.323359	0.373712	0.370285	0.213403	0.441742	0.48841	0.475299	0.521344	0.439534
Voice	0.349094	0.386225	0.386677	0.371823	0.392148	0.373375	0.329587	0.345109	0.377418	0.319673	0.427102	0.418011	0.344927	0.402895	0.408437	0.300391	0.377902	0.315438	0.316423	0.391703	0.332576	0.301541	0.362697	0.356014	0.302378	0.369624	0.333307	0.384789	0.400018	0.375681	0.293634	0.362725	0.302919	0.331894	0.283073	0.345536	0.364614	0.420573	0.402915	0.322537	0.345494	0.322912	0.33903	0.416207	0.310528	0.352348	0.341567	0.364933	0.317688
Voice	0.290619	0.220131	0.264186	0.345175	0.341567	0.314096	0.317012	0.344645	0.346709	0.291714	0.323323	0.32647	0.312702	0.336681	0.347212	0.272781	0.233482	0.234177	0.290818	0.284732	0.276063	0.336488	0.332189	0.338111	0.309345	0.262555	0.294347	0.315218	0.33917	0.322746	0.395146	0.480334	0.437676	0.315468	0.418478	0.480798	0.487539	0.537896	0.542369	0.385618	0.272168	0.446183	0.465897	0.393317	0.400202	0.435796	0.418083	0.498886	0.455953
Voice	0.286574	0.275484	0.263568	0.352461	0.343836	0.292571	0.307712	0.328179	0.340153	0.343544	0.340804	0.28981	0.317889	0.339786	0.30953	0.29089	0.299898	0.273551	0.258784	0.311905	0.292137	0.313686	0.332598	0.298491	0.294967	0.312973	0.282238	0.298744	0.348888	0.321232	0.374506	0.477077	0.436466	0.320302	0.421163	0.472074	0.487631	0.537765	0.536737	0.359565	0.310449	0.438269	0.476048	0.384497	0.388793	0.427179	0.433787	0.485439	0.456223
Voice	0.301553	0.318099	0.330363	0.327841	0.331184	0.317608	0.284137	0.32874	0.32926	0.286758	0.373834	0.367147	0.290677	0.360264	0.366797	0.304673	0.298503	0.291052	0.235232	0.311246	0.293397	0.25355	0.290057	0.278369	0.300842	0.308783	0.303874	0.324634	0.344464	0.319126	0.279224	0.362682	0.330056	0.313967	0.332624	0.350709	0.365613	0.42032	0.423147	0.31091	0.29651	0.323916	0.355524	0.368174	0.275039	0.375985	0.336155	0.404323	0.348521
Voice	0.30431	0.240657	0.273267	0.341302	0.29803	0.287941	0.297179	0.287484	0.308954	0.314825	0.304399	0.323352	0.326246	0.30131	0.324929	0.296144	0.259066	0.257048	0.246294	0.281248	0.262944	0.301375	0.278457	0.307138	0.320166	0.290847	0.291506	0.304208	0.307686	0.284574	0.393547	0.50416	0.457754	0.315045	0.425157	0.494224	0.51124	0.566284	0.563736	0.398996	0.317631	0.455363	0.491202	0.358874	0.371011	0.435928	0.42604	0.495015	0.454956
Voice	0.320954	0.313322	0.292029	0.34881	0.329626	0.244094	0.275618	0.273844	0.279146	0.373287	0.350096	0.313003	0.341363	0.339934	0.306262	0.318093	0.342913	0.306963	0.251812	0.32583	0.305072	0.269657	0.299685	0.264334	0.29529	0.348843	0.32119	0.278411	0.345425	0.305364	0.372003	0.497559	0.444754	0.332377	0.394637	0.472355	0.498233	0.548715	0.547519	0.373905	0.355115	0.437986	0.482806	0.374126	0.339438	0.390779	0.41172	0.465669	0.44622
Voice	0.354346	0.364307	0.380933	0.407204	0.373038	0.344137	0.299921	0.324884	0.366168	0.388887	0.416477	0.414149	0.354499	0.400322	0.401407	0.328588	0.397841	0.355549	0.276197	0.362087	0.319939	0.298053	0.324371	0.31718	0.329967	0.367546	0.348189	0.364273	0.368512	0.36537	0.31773	0.42502	0.372081	0.315386	0.330439	0.394178	0.419147	0.468529	0.45676	0.324785	0.391912	0.346653	0.397598	0.414861	0.289279	0.345643	0.379016	0.39295	0.366811
Voice	0.353785	0.285039	0.312859	0.375003	0.327124	0.327712	0.344701	0.297341	0.341818	0.378603	0.325411	0.358648	0.384831	0.347711	0.375754	0.330828	0.312925	0.318351	0.291969	0.292596	0.33311	0.327839	0.295138	0.325986	0.339734	0.331755	0.339727	0.342758	0.32603	0.331578	0.412355	0.542728	0.479283	0.316287	0.43434	0.51913	0.527829	0.58495	0.580487	0.424095	0.373381	0.460745	0.505723	0.396699	0.349483	0.409043	0.408624	0.478238	0.463821
Voice	0.365341	0.343931	0.349335	0.418546	0.361725	0.310068	0.345486	0.306492	0.341146	0.433353	0.395844	0.360529	0.400913	0.395107	0.36848	0.33666	0.390506	0.322977	0.313204	0.370496	0.334722	0.322892	0.350866	0.334352	0.309515	0.3676	0.326432	0.345689	0.379042	0.352931	0.372112	0.499882	0.428056	0.338059	0.370526	0.470574	0.489894	0.547953	0.536922	0.377853	0.401406	0.432004	0.462754	0.420813	0.359229	0.385027	0.404712	0.435007	0.427085
Voice	0.30896	0.343078	0.339048	0.267879	0.345465	0.303437	0.246982	0.353875	0.347779	0.212978	0.350438	0.310313	0.250695	0.324157	0.319639	0.366283	0.352607	0.339081	0.27844	0.37313	0.34062	0.333534	0.329789	0.326501	0.384203	0.340408	0.352958	0.275461	0.347571	0.309812	0.339868	0.254985	0.264278	0.31429	0.318811	0.336899	0.253116	0.304492	0.331437	0.306807	0.327465	0.260013	0.249127	0.320414	0.3113	0.310452	0.395521	0.3543	0.351291
Voice	0.363144	0.344788	0.3581	0.347964	0.309237	0.314327	0.322219	0.326372	0.348515	0.313483	0.31303	0.324494	0.31393	0.28539	0.304381	0.385452	0.361181	0.336887	0.364632	0.417884	0.361988	0.344864	0.309029	0.318384	0.392843	0.359148	0.340178	0.315071	0.330681	0.301975	0.340316	0.323334	0.30617	0.351358	0.327013	0.396978	0.344527	0.388605	0.406596	0.343498	0.33207	0.285739	0.305956	0.259858	0.402072	0.409091	0.405549	0.42436	0.353574
Voice	0.329742	0.378542	0.338669	0.352746	0.311635	0.265122	0.303446	0.315373	0.280927	0.306245	0.308441	0.267477	0.295224	0.279572	0.247429	0.394296	0.393197	0.378074	0.384081	0.440488	0.411953	0.354708	0.350127	0.300982	0.387915	0.350872	0.351836	0.263325	0.336694	0.303104	0.391987	0.321191	0.311802	0.388692	0.334838	0.407199	0.349877	0.384045	0.400744	0.375518	0.381803	0.325224	0.326587	0.261238	0.409828	0.423364	0.437354	0.441742	0.389868
[truncated: 71 more columns]

## Sheet: Without auditory model 10 fs
	Instrument	Instrument	Instrument	Instrument	Instrument	Instrument	Instrument	Instrument	Instrument	Instrument	Instrument	Instrument	Instrument	Instrument	Instrument	Instrument	Instrument	Instrument	Instrument	Instrument	Instrument	Instrument	Instrument	Instrument	Instrument	Instrument	Instrument	Instrument	Instrument	Instrument	Bird	Bird	Bird	Bird	Bird	Bird	Bird	Bird	Bird	Bird	Bird	Bird	Bird	Bird	Bird	Bird	Bird	Bird	Bird
Instrument	0	0.0840657	0.135398	0.0977964	0.158103	0.0897981	0.0799177	0.159211	0.129323	0.0406982	0.144023	0.0948726	0.0493528	0.117753	0.131056	0.119069	0.107808	0.124634	0.173252	0.124078	0.132931	0.181524	0.195733	0.170786	0.0777537	0.15259	0.0981635	0.128004	0.137533	0.151068	0.243496	0.231498	0.230945	0.185407	0.218807	0.207508	0.238915	0.21874	0.244677	0.212022	0.14097	0.226567	0.256993	0.150003	0.198308	0.209941	0.267476	0.260834	0.226104
Instrument	0.0840657	0	0.149126	0.171316	0.220793	0.151839	0.142924	0.199821	0.211263	0.101394	0.182817	0.142416	0.125125	0.177727	0.173368	0.131746	0.129538	0.152576	0.144673	0.157485	0.146371	0.190319	0.215625	0.179915	0.0711436	0.180606	0.100778	0.165814	0.196657	0.213431	0.235735	0.230409	0.268541	0.154964	0.231766	0.224528	0.243126	0.239994	0.271918	0.191759	0.125332	0.215213	0.253634	0.167222	0.200081	0.216524	0.257912	0.25342	0.23927
Instrument	0.135398	0.149126	0	0.123389	0.152036	0.180845	0.178293	0.169811	0.146074	0.125555	0.208591	0.191417	0.120385	0.205786	0.225612	0.0732704	0.0920765	0.196161	0.216482	0.198432	0.209118	0.145174	0.145641	0.24267	0.127673	0.186428	0.155895	0.238485	0.160495	0.156565	0.212233	0.281532	0.205647	0.171149	0.209563	0.206717	0.223977	0.276104	0.229688	0.130756	0.074128	0.194058	0.219079	0.215734	0.166925	0.165651	0.224667	0.21109	0.297399
Instrument	0.0977964	0.171316	0.123389	0	0.105105	0.075766	0.0762682	0.118423	0.0794229	0.0684796	0.154462	0.121291	0.0542266	0.133377	0.170621	0.130061	0.072644	0.207138	0.189502	0.164137	0.200649	0.111488	0.139998	0.179407	0.158403	0.185447	0.1789	0.162044	0.128067	0.0907619	0.177578	0.234202	0.201311	0.181486	0.158732	0.148819	0.178906	0.206102	0.202136	0.146189	0.118164	0.157079	0.197386	0.160085	0.12906	0.158584	0.201418	0.194937	0.244287
Instrument	0.158103	0.220793	0.152036	0.105105	0	0.122161	0.154489	0.0489636	0.122134	0.128405	0.0934964	0.152345	0.114968	0.113657	0.140109	0.15341	0.148554	0.237305	0.256911	0.222862	0.25993	0.182834	0.191042	0.262647	0.197589	0.191682	0.200055	0.154219	0.0791504	0.0240345	0.235493	0.297822	0.234734	0.227209	0.227285	0.218148	0.236354	0.282666	0.247102	0.198236	0.165252	0.218241	0.242582	0.138564	0.196768	0.19778	0.249576	0.243107	0.316238
Instrument	0.0897981	0.151839	0.180845	0.075766	0.122161	0	0.0352792	0.139456	0.0929065	0.0708788	0.158275	0.0888265	0.0763211	0.100369	0.139656	0.182891	0.132103	0.178069	0.131539	0.143803	0.173681	0.161218	0.180867	0.134117	0.148286	0.167154	0.159305	0.116207	0.152483	0.113863	0.220644	0.211662	0.238913	0.172315	0.193868	0.186239	0.217849	0.194079	0.239541	0.199964	0.169717	0.202348	0.241439	0.158029	0.172581	0.199507	0.245391	0.241607	0.199385
Instrument	0.0799177	0.142924	0.178293	0.0762682	0.154489	0.0352792	0	0.169557	0.109356	0.0678121	0.163012	0.102139	0.0692033	0.125295	0.144255	0.188754	0.140099	0.17123	0.116542	0.146223	0.168345	0.161563	0.162501	0.120605	0.140416	0.172175	0.152723	0.13593	0.151344	0.147031	0.232557	0.213009	0.226911	0.159065	0.204851	0.198492	0.229448	0.203432	0.247998	0.207075	0.181113	0.214637	0.251053	0.165785	0.181262	0.202772	0.256608	0.251707	0.197694
Instrument	0.159211	0.199821	0.169811	0.118423	0.0489636	0.139456	0.169557	0	0.135775	0.147166	0.0771219	0.155931	0.136756	0.125092	0.1294	0.16162	0.155321	0.227939	0.251659	0.239515	0.248239	0.195917	0.207679	0.265631	0.194223	0.188653	0.204483	0.150211	0.0666458	0.045604	0.220606	0.286221	0.231399	0.200921	0.211534	0.217146	0.22727	0.275661	0.250019	0.201652	0.179429	0.207209	0.244522	0.143129	0.203041	0.205032	0.243866	0.238345	0.314303
Instrument	0.129323	0.211263	0.146074	0.0794229	0.122134	0.0929065	0.109356	0.135775	0	0.106176	0.182961	0.159172	0.0980203	0.158386	0.197361	0.161463	0.132841	0.22782	0.224795	0.165977	0.239729	0.129914	0.138029	0.190441	0.169314	0.21361	0.213534	0.189438	0.143859	0.121878	0.192222	0.242801	0.187764	0.223462	0.192162	0.177128	0.205663	0.246494	0.213213	0.177159	0.15846	0.185844	0.200915	0.183988	0.145722	0.165523	0.210831	0.205758	0.236951
Instrument	0.0406982	0.101394	0.125555	0.0684796	0.128405	0.0708788	0.0678121	0.147166	0.106176	0	0.145032	0.0809709	0.0190998	0.10176	0.129886	0.125402	0.100827	0.14051	0.17476	0.12363	0.142492	0.168472	0.181252	0.176585	0.104039	0.148645	0.116983	0.113074	0.121078	0.124369	0.230646	0.233287	0.220222	0.183556	0.207393	0.19454	0.225168	0.210853	0.224611	0.201641	0.137406	0.213719	0.240297	0.152876	0.183943	0.19749	0.253824	0.24075	0.230168
Instrument	0.144023	0.182817	0.208591	0.154462	0.0934964	0.158275	0.163012	0.0771219	0.182961	0.145032	0	0.0945347	0.142773	0.086552	0.0478544	0.203776	0.19363	0.168851	0.231704	0.18025	0.199404	0.218057	0.248427	0.236928	0.192363	0.190365	0.153719	0.0822967	0.0976329	0.090044	0.274575	0.281055	0.27607	0.210219	0.260782	0.252967	0.270971	0.273713	0.267817	0.248809	0.219197	0.253983	0.273976	0.105916	0.240715	0.238486	0.281875	0.27614	0.286768
Instrument	0.0948726	0.142416	0.191417	0.121291	0.152345	0.0888265	0.102139	0.155931	0.159172	0.0809709	0.0945347	0	0.0966044	0.0626873	0.0594278	0.184185	0.157875	0.146289	0.182162	0.112196	0.146166	0.217782	0.256174	0.18634	0.138959	0.134526	0.115515	0.056516	0.14266	0.150254	0.247362	0.233133	0.278564	0.20761	0.227979	0.221771	0.248477	0.216651	0.27194	0.247972	0.200035	0.235185	0.272923	0.097827	0.227359	0.246542	0.272262	0.269272	0.244245
Instrument	0.0493528	0.125125	0.120385	0.0542266	0.114968	0.0763211	0.0692033	0.136756	0.0980203	0.0190998	0.142773	0.0966044	0	0.123253	0.136888	0.121736	0.0926618	0.151936	0.20069	0.141618	0.161767	0.153215	0.175805	0.187514	0.116093	0.164648	0.135233	0.124443	0.110133	0.108002	0.220009	0.255271	0.213536	0.189987	0.200227	0.18664	0.213741	0.228797	0.208212	0.190605	0.129821	0.203207	0.221348	0.169486	0.169666	0.181604	0.234031	0.220327	0.244312
Instrument	0.117753	0.177727	0.205786	0.133377	0.113657	0.100369	0.125295	0.125092	0.158386	0.10176	0.086552	0.0626873	0.123253	0	0.081446	0.204755	0.165222	0.173308	0.200472	0.135398	0.178479	0.213903	0.244844	0.198045	0.161193	0.144608	0.155877	0.0590627	0.151935	0.106027	0.242683	0.244717	0.276265	0.229921	0.23034	0.224762	0.246227	0.228503	0.27158	0.233987	0.202847	0.227256	0.267527	0.0827883	0.223079	0.240041	0.267248	0.265963	0.256783
Instrument	0.131056	0.173368	0.225612	0.170621	0.140109	0.139656	0.144255	0.1294	0.197361	0.129886	0.0478544	0.0594278	0.136888	0.081446	0	0.219211	0.211701	0.154613	0.212875	0.156083	0.175682	0.231131	0.257699	0.227069	0.189674	0.166048	0.133975	0.0694702	0.149984	0.134999	0.271424	0.264878	0.28312	0.213892	0.256568	0.259775	0.272018	0.257182	0.27772	0.248234	0.235004	0.254808	0.281033	0.110803	0.249564	0.244236	0.281879	0.275514	0.27735
Instrument	0.119069	0.131746	0.0732704	0.130061	0.15341	0.182891	0.188754	0.16162	0.161463	0.125402	0.203776	0.184185	0.121736	0.204755	0.219211	0	0.0934821	0.190469	0.222062	0.207664	0.205767	0.156944	0.164569	0.251151	0.0780003	0.179474	0.13287	0.232956	0.149955	0.150693	0.211607	0.279608	0.209363	0.176523	0.20623	0.209163	0.222971	0.276356	0.2328	0.153018	0.0933589	0.197197	0.221419	0.212335	0.178442	0.175967	0.226412	0.215125	0.303818
Instrument	0.107808	0.129538	0.0920765	0.072644	0.148554	0.132103	0.140099	0.155321	0.132841	0.100827	0.19363	0.157875	0.0926618	0.165222	0.211701	0.0934821	0	0.203754	0.204577	0.175493	0.200379	0.134252	0.161959	0.200081	0.115112	0.186022	0.170957	0.210655	0.153851	0.131519	0.186102	0.251255	0.223039	0.190623	0.173123	0.16035	0.19126	0.2296	0.220425	0.150396	0.0700966	0.164465	0.208144	0.188847	0.140447	0.173429	0.208582	0.206977	0.269608
Instrument	0.124634	0.152576	0.196161	0.207138	0.237305	0.178069	0.17123	0.227939	0.22782	0.14051	0.168851	0.146289	0.151936	0.173308	0.154613	0.190469	0.203754	0	0.222824	0.149612	0.0477818	0.251352	0.262572	0.209612	0.130418	0.102841	0.100142	0.173974	0.208099	0.242111	0.285614	0.2608	0.281446	0.226521	0.260608	0.263111	0.28466	0.257086	0.29636	0.26176	0.226509	0.27241	0.306744	0.181044	0.26132	0.269367	0.309182	0.306306	0.208785
Instrument	0.173252	0.144673	0.216482	0.189502	0.256911	0.131539	0.116542	0.251659	0.224795	0.17476	0.231704	0.182162	0.20069	0.200472	0.212875	0.222062	0.204577	0.222824	0	0.197828	0.21825	0.169332	0.165371	0.105391	0.18238	0.217497	0.172219	0.19778	0.25097	0.245754	0.204568	0.192239	0.250647	0.0971703	0.205874	0.212837	0.226186	0.211412	0.266107	0.147545	0.19754	0.191229	0.239811	0.185452	0.182269	0.189129	0.232549	0.230616	0.195132
Instrument	0.124078	0.157485	0.198432	0.164137	0.222862	0.143803	0.146223	0.239515	0.165977	0.12363	0.18025	0.112196	0.141618	0.135398	0.156083	0.207664	0.175493	0.149612	0.197828	0	0.145989	0.204899	0.238854	0.188562	0.166696	0.107576	0.109835	0.146472	0.21327	0.218528	0.229497	0.222793	0.211532	0.221583	0.249414	0.223978	0.253093	0.235495	0.255969	0.248788	0.222197	0.21739	0.236858	0.152234	0.218922	0.222669	0.247249	0.22735	0.239535
Instrument	0.132931	0.146371	0.209118	0.200649	0.25993	0.173681	0.168345	0.248239	0.239729	0.142492	0.199404	0.146166	0.161767	0.178479	0.175682	0.205767	0.200379	0.0477818	0.21825	0.145989	0	0.262094	0.293154	0.218804	0.143094	0.114108	0.0842754	0.176046	0.222648	0.252775	0.287551	0.271754	0.307846	0.238321	0.26336	0.266686	0.290914	0.259748	0.315977	0.27311	0.230281	0.277206	0.315511	0.187067	0.270923	0.28348	0.314586	0.312459	0.211403
Instrument	0.181524	0.190319	0.145174	0.111488	0.182834	0.161218	0.161563	0.195917	0.129914	0.168472	0.218057	0.217782	0.153215	0.213903	0.231131	0.156944	0.134252	0.251352	0.169332	0.204899	0.262094	0	0.0560453	0.141231	0.186942	0.226855	0.205024	0.237819	0.18476	0.172231	0.151536	0.228586	0.164606	0.163307	0.15081	0.147951	0.171163	0.228396	0.192258	0.117562	0.129257	0.122308	0.154812	0.230413	0.0547809	0.0768859	0.167208	0.156721	0.19317
Instrument	0.195733	0.215625	0.145641	0.139998	0.191042	0.180867	0.162501	0.207679	0.138029	0.181252	0.248427	0.256174	0.175805	0.244844	0.257699	0.164569	0.161959	0.262572	0.165371	0.238854	0.293154	0.0560453	0	0.148872	0.206333	0.239769	0.236392	0.266926	0.192383	0.191395	0.17425	0.258687	0.168119	0.157405	0.179698	0.181576	0.207805	0.266261	0.211407	0.121837	0.15363	0.145463	0.183523	0.257721	0.0809679	0.0996247	0.190254	0.174142	0.218693
Instrument	0.170786	0.179915	0.24267	0.179407	0.262647	0.134117	0.120605	0.265631	0.190441	0.176585	0.236928	0.18634	0.187514	0.198045	0.227069	0.251151	0.200081	0.209612	0.105391	0.188562	0.218804	0.141231	0.148872	0	0.177052	0.224419	0.199697	0.220223	0.234101	0.250834	0.169384	0.166659	0.203492	0.145361	0.177317	0.168362	0.20965	0.18589	0.25187	0.208326	0.221219	0.150005	0.186385	0.207165	0.132815	0.161368	0.191084	0.167066	0.155371
Instrument	0.0777537	0.0711436	0.127673	0.158403	0.197589	0.148286	0.140416	0.194223	0.169314	0.104039	0.192363	0.138959	0.116093	0.161193	0.189674	0.0780003	0.115112	0.130418	0.18238	0.166696	0.143094	0.186942	0.206333	0.177052	0	0.161819	0.10583	0.178698	0.165604	0.190757	0.224066	0.247996	0.247823	0.185894	0.21865	0.220376	0.235901	0.23368	0.265143	0.176274	0.116113	0.208758	0.250133	0.185227	0.194699	0.208801	0.25027	0.241815	0.247315
Instrument	0.15259	0.180606	0.186428	0.185447	0.191682	0.167154	0.172175	0.188653	0.21361	0.148645	0.190365	0.134526	0.164648	0.144608	0.166048	0.179474	0.186022	0.102841	0.217497	0.107576	0.114108	0.226855	0.239769	0.224419	0.161819	0	0.135376	0.163793	0.171469	0.197297	0.272383	0.260143	0.270442	0.235987	0.249919	0.253197	0.272444	0.248031	0.274661	0.240611	0.216047	0.258171	0.279262	0.157771	0.2503	0.238923	0.285116	0.275554	0.240692
Instrument	0.0981635	0.100778	0.155895	0.1789	0.200055	0.159305	0.152723	0.204483	0.213534	0.116983	0.153719	0.115515	0.135233	0.155877	0.133975	0.13287	0.170957	0.100142	0.172219	0.109835	0.0842754	0.205024	0.236392	0.199697	0.10583	0.135376	0	0.137953	0.204306	0.196948	0.244178	0.243176	0.271869	0.177372	0.241573	0.239864	0.2517	0.245799	0.273345	0.213862	0.183334	0.229367	0.259053	0.148308	0.220533	0.222996	0.261898	0.256117	0.256142
Instrument	0.128004	0.165814	0.238485	0.162044	0.154219	0.116207	0.13593	0.150211	0.189438	0.113074	0.0822967	0.056516	0.124443	0.0590627	0.0694702	0.232956	0.210655	0.173974	0.19778	0.146472	0.176046	0.237819	0.266926	0.220223	0.178698	0.163793	0.137953	0	0.147052	0.156773	0.25888	0.243886	0.281732	0.20005	0.246185	0.250259	0.259481	0.236954	0.277208	0.253169	0.237653	0.247111	0.277085	0.0846554	0.248232	0.250624	0.274133	0.272293	0.263517
Instrument	0.137533	0.196657	0.160495	0.128067	0.0791504	0.152483	0.151344	0.0666458	0.143859	0.121078	0.0976329	0.14266	0.110133	0.151935	0.149984	0.149955	0.153851	0.208099	0.25097	0.21327	0.222648	0.18476	0.192383	0.234101	0.165604	0.171469	0.204306	0.147052	0	0.0722668	0.224515	0.280139	0.222191	0.194292	0.208024	0.209386	0.224892	0.261891	0.229263	0.198901	0.179388	0.208171	0.234688	0.143471	0.205253	0.196103	0.239005	0.232409	0.289706
Instrument	0.151068	0.213431	0.156565	0.0907619	0.0240345	0.113863	0.147031	0.045604	0.121878	0.124369	0.090044	0.150254	0.108002	0.106027	0.134999	0.150693	0.131519	0.242111	0.245754	0.218528	0.252775	0.172231	0.191395	0.250834	0.190757	0.197297	0.196948	0.156773	0.0722668	0	0.22279	0.28589	0.231699	0.221814	0.213382	0.2036	0.224439	0.268747	0.236527	0.185295	0.152028	0.204564	0.227456	0.136517	0.189227	0.184944	0.2336	0.231272	0.30444
Bird	0.243496	0.235735	0.212233	0.177578	0.235493	0.220644	0.232557	0.220606	0.192222	0.230646	0.274575	0.247362	0.220009	0.242683	0.271424	0.211607	0.186102	0.285614	0.204568	0.229497	0.287551	0.151536	0.17425	0.169384	0.224066	0.272383	0.244178	0.25888	0.224515	0.22279	0	0.134457	0.0778484	0.193597	0.0954236	0.0756948	0.100735	0.192935	0.168778	0.164291	0.181268	0.0446111	0.0610489	0.236284	0.123398	0.115182	0.0538186	0.035827	0.205057
Bird	0.231498	0.230409	0.281532	0.234202	0.297822	0.211662	0.213009	0.286221	0.242801	0.233287	0.281055	0.233133	0.255271	0.244717	0.264878	0.279608	0.251255	0.2608	0.192239	0.222793	0.271754	0.228586	0.258687	0.166659	0.247996	0.260143	0.243176	0.243886	0.280139	0.28589	0.134457	0	0.152254	0.211426	0.16874	0.124285	0.149395	0.156599	0.206908	0.243075	0.253395	0.150768	0.116583	0.231818	0.212271	0.195478	0.154206	0.142065	0.15839
Bird	0.230945	0.268541	0.205647	0.201311	0.234734	0.238913	0.226911	0.231399	0.187764	0.220222	0.27607	0.278564	0.213536	0.276265	0.28312	0.209363	0.223039	0.281446	0.250647	0.211532	0.307846	0.164606	0.168119	0.203492	0.247823	0.270442	0.271869	0.281732	0.222191	0.231699	0.0778484	0.152254	0	0.194577	0.159117	0.120253	0.153309	0.229906	0.167747	0.19433	0.204932	0.0771644	0.0722882	0.274431	0.158448	0.127612	0.10377	0.0722204	0.198782
Bird	0.185407	0.154964	0.171149	0.181486	0.227209	0.172315	0.159065	0.200921	0.223462	0.183556	0.210219	0.20761	0.189987	0.229921	0.213892	0.176523	0.190623	0.226521	0.0971703	0.221583	0.238321	0.163307	0.157405	0.145361	0.185894	0.235987	0.177372	0.20005	0.194292	0.221814	0.193597	0.211426	0.194577	0	0.197319	0.208009	0.215394	0.232093	0.23623	0.105241	0.158048	0.1812	0.214136	0.203857	0.167215	0.148211	0.216852	0.204358	0.206213
Bird	0.218807	0.231766	0.209563	0.158732	0.227285	0.193868	0.204851	0.211534	0.192162	0.207393	0.260782	0.227979	0.200227	0.23034	0.256568	0.20623	0.173123	0.260608	0.205874	0.249414	0.26336	0.15081	0.179698	0.177317	0.21865	0.249919	0.241573	0.246185	0.208024	0.213382	0.0954236	0.16874	0.159117	0.197319	0	0.0855395	0.0913014	0.140142	0.119642	0.167315	0.179435	0.0842736	0.131872	0.223405	0.12622	0.10715	0.112518	0.128055	0.214387
Bird	0.207508	0.224528	0.206717	0.148819	0.218148	0.186239	0.198492	0.217146	0.177128	0.19454	0.252967	0.221771	0.18664	0.224762	0.259775	0.209163	0.16035	0.263111	0.212837	0.223978	0.266686	0.147951	0.181576	0.168362	0.220376	0.253197	0.239864	0.250259	0.209386	0.2036	0.0756948	0.124285	0.120253	0.208009	0.0855395	0	0.0615346	0.15904	0.132606	0.175831	0.183873	0.0898428	0.0639439	0.226106	0.131115	0.133488	0.0855056	0.0871419	0.212318
Bird	0.238915	0.243126	0.223977	0.178906	0.236354	0.217849	0.229448	0.22727	0.205663	0.225168	0.270971	0.248477	0.213741	0.246227	0.272018	0.222971	0.19126	0.28466	0.226186	0.253093	0.290914	0.171163	0.207805	0.20965	0.235901	0.272444	0.2517	0.259481	0.224892	0.224439	0.100735	0.149395	0.153309	0.215394	0.0913014	0.0615346	0	0.145635	0.102233	0.188258	0.198467	0.111519	0.109899	0.241552	0.15834	0.156973	0.0982618	0.123533	0.24505
Bird	0.21874	0.239994	0.276104	0.206102	0.282666	0.194079	0.203432	0.275661	0.246494	0.210853	0.273713	0.216651	0.228797	0.228503	0.257182	0.276356	0.2296	0.257086	0.211412	0.235495	0.259748	0.228396	0.266261	0.18589	0.23368	0.248031	0.245799	0.236954	0.261891	0.268747	0.192935	0.156599	0.229906	0.232093	0.140142	0.15904	0.145635	0	0.118846	0.250211	0.253226	0.192637	0.207928	0.231514	0.224761	0.223607	0.199684	0.21825	0.215703
Bird	0.244677	0.271918	0.229688	0.202136	0.247102	0.239541	0.247998	0.250019	0.213213	0.224611	0.267817	0.27194	0.208212	0.27158	0.27772	0.2328	0.220425	0.29636	0.266107	0.255969	0.315977	0.192258	0.211407	0.25187	0.265143	0.274661	0.273345	0.277208	0.229263	0.236527	0.168778	0.206908	0.167747	0.23623	0.119642	0.132606	0.102233	0.118846	0	0.215198	0.220303	0.170555	0.157832	0.270827	0.192224	0.185057	0.143354	0.163273	0.281834
Bird	0.212022	0.191759	0.130756	0.146189	0.198236	0.199964	0.207075	0.201652	0.177159	0.201641	0.248809	0.247972	0.190605	0.233987	0.248234	0.153018	0.150396	0.26176	0.147545	0.248788	0.27311	0.117562	0.121837	0.208326	0.176274	0.240611	0.213862	0.253169	0.198901	0.185295	0.164291	0.243075	0.19433	0.105241	0.167315	0.175831	0.188258	0.250211	0.215198	0	0.0967358	0.14849	0.178951	0.232356	0.132911	0.118008	0.179367	0.170821	0.259416
Bird	0.14097	0.125332	0.074128	0.118164	0.165252	0.169717	0.181113	0.179429	0.15846	0.137406	0.219197	0.200035	0.129821	0.202847	0.235004	0.0933589	0.0700966	0.226509	0.19754	0.222197	0.230281	0.129257	0.15363	0.221219	0.116113	0.216047	0.183334	0.237653	0.179388	0.152028	0.181268	0.253395	0.204932	0.158048	0.179435	0.183873	0.198467	0.253226	0.220303	0.0967358	0	0.16515	0.191956	0.211102	0.143578	0.144231	0.19451	0.19227	0.278554
Bird	0.226567	0.215213	0.194058	0.157079	0.218241	0.202348	0.214637	0.207209	0.185844	0.213719	0.253983	0.235185	0.203207	0.227256	0.254808	0.197197	0.164465	0.27241	0.191229	0.21739	0.277206	0.122308	0.145463	0.150005	0.208758	0.258171	0.229367	0.247111	0.208171	0.204564	0.0446111	0.150768	0.0771644	0.1812	0.0842736	0.0898428	0.111519	0.192637	0.170555	0.14849	0.16515	0	0.0847872	0.224622	0.0989864	0.0875853	0.0718307	0.0519177	0.199061
Bird	0.256993	0.253634	0.219079	0.197386	0.242582	0.241439	0.251053	0.244522	0.200915	0.240297	0.273976	0.272923	0.221348	0.267527	0.281033	0.221419	0.208144	0.306744	0.239811	0.236858	0.315511	0.154812	0.183523	0.186385	0.250133	0.279262	0.259053	0.277085	0.234688	0.227456	0.0610489	0.116583	0.0722882	0.214136	0.131872	0.0639439	0.109899	0.207928	0.157832	0.178951	0.191956	0.0847872	0	0.266143	0.144652	0.123926	0.0680591	0.0632076	0.200636
Bird	0.150003	0.167222	0.215734	0.160085	0.138564	0.158029	0.165785	0.143129	0.183988	0.152876	0.105916	0.097827	0.169486	0.0827883	0.110803	0.212335	0.188847	0.181044	0.185452	0.152234	0.187067	0.230413	0.257721	0.207165	0.185227	0.157771	0.148308	0.0846554	0.143471	0.136517	0.236284	0.231818	0.274431	0.203857	0.223405	0.226106	0.241552	0.231514	0.270827	0.232356	0.211102	0.224622	0.266143	0	0.236805	0.241097	0.262605	0.262445	0.254809
Bird	0.198308	0.200081	0.166925	0.12906	0.196768	0.172581	0.181262	0.203041	0.145722	0.183943	0.240715	0.227359	0.169666	0.223079	0.249564	0.178442	0.140447	0.26132	0.182269	0.218922	0.270923	0.0547809	0.0809679	0.132815	0.194699	0.2503	0.220533	0.248232	0.205253	0.189227	0.123398	0.212271	0.158448	0.167215	0.12622	0.131115	0.15834	0.224761	0.192224	0.132911	0.143578	0.0989864	0.144652	0.236805	0	0.0763569	0.148281	0.135606	0.18967
Bird	0.209941	0.216524	0.165651	0.158584	0.19778	0.199507	0.202772	0.205032	0.165523	0.19749	0.238486	0.246542	0.181604	0.240041	0.244236	0.175967	0.173429	0.269367	0.189129	0.222669	0.28348	0.0768859	0.0996247	0.161368	0.208801	0.238923	0.222996	0.250624	0.196103	0.184944	0.115182	0.195478	0.127612	0.148211	0.10715	0.133488	0.156973	0.223607	0.185057	0.118008	0.144231	0.0875853	0.123926	0.241097	0.0763569	0	0.130856	0.117734	0.201542
Bird	0.267476	0.257912	0.224667	0.201418	0.249576	0.245391	0.256608	0.243866	0.210831	0.253824	0.281875	0.272262	0.234031	0.267248	0.281879	0.226412	0.208582	0.309182	0.232549	0.247249	0.314586	0.167208	0.190254	0.191084	0.25027	0.285116	0.261898	0.274133	0.239005	0.2336	0.0538186	0.154206	0.10377	0.216852	0.112518	0.0855056	0.0982618	0.199684	0.143354	0.179367	0.19451	0.0718307	0.0680591	0.262605	0.148281	0.130856	0	0.0651257	0.225125
Bird	0.260834	0.25342	0.21109	0.194937	0.243107	0.241607	0.251707	0.238345	0.205758	0.24075	0.27614	0.269272	0.220327	0.265963	0.275514	0.215125	0.206977	0.306306	0.230616	0.22735	0.312459	0.156721	0.174142	0.167066	0.241815	0.275554	0.256117	0.272293	0.232409	0.231272	0.035827	0.142065	0.0722204	0.204358	0.128055	0.0871419	0.123533	0.21825	0.163273	0.170821	0.19227	0.0519177	0.0632076	0.262445	0.135606	0.117734	0.0651257	0	0.186381
Bird	0.226104	0.23927	0.297399	0.244287	0.316238	0.199385	0.197694	0.314303	0.236951	0.230168	0.286768	0.244245	0.244312	0.256783	0.27735	0.303818	0.269608	0.208785	0.195132	0.239535	0.211403	0.19317	0.218693	0.155371	0.247315	0.240692	0.256142	0.263517	0.289706	0.30444	0.205057	0.15839	0.198782	0.206213	0.214387	0.212318	0.24505	0.215703	0.281834	0.259416	0.278554	0.199061	0.200636	0.254809	0.18967	0.201542	0.225125	0.186381	0
Bird	0.176207	0.197546	0.173224	0.156662	0.21185	0.150861	0.151664	0.209244	0.163131	0.170262	0.234297	0.207786	0.17123	0.212967	0.24096	0.179968	0.179075	0.229695	0.143361	0.214926	0.239752	0.0899054	0.105034	0.102247	0.180916	0.225491	0.223715	0.225886	0.180182	0.210868	0.142664	0.189572	0.143532	0.135281	0.123143	0.154394	0.182075	0.193951	0.191712	0.161286	0.184209	0.123472	0.173607	0.228889	0.0796407	0.0902176	0.168644	0.152821	0.147732
Bird	0.189967	0.197309	0.144523	0.119043	0.187295	0.167804	0.152547	0.199608	0.14426	0.176938	0.22109	0.231166	0.16041	0.22079	0.234455	0.149936	0.140001	0.256847	0.153793	0.209957	0.268915	0.0487773	0.0411412	0.146172	0.198776	0.228527	0.21467	0.243372	0.185883	0.174694	0.148027	0.228324	0.165547	0.146463	0.154412	0.154369	0.174405	0.231565	0.191112	0.11059	0.130819	0.125287	0.155132	0.229295	0.0767665	0.0924907	0.159705	0.146476	0.219738
Bird	0.197452	0.208511	0.250514	0.211307	0.266603	0.181568	0.180326	0.240473	0.190452	0.194962	0.245486	0.20799	0.202447	0.222638	0.243273	0.248956	0.231738	0.239744	0.172296	0.213556	0.247619	0.189829	0.214135	0.156663	0.207867	0.234869	0.226408	0.225518	0.223368	0.26424	0.157463	0.11209	0.163427	0.162043	0.149993	0.109279	0.10908	0.145262	0.163382	0.229678	0.241849	0.164352	0.15562	0.218559	0.178306	0.15703	0.16158	0.174783	0.157393
Bird	0.224119	0.22383	0.201	0.16145	0.224174	0.201419	0.213273	0.207394	0.184889	0.21134	0.263247	0.226509	0.202837	0.225947	0.257522	0.200794	0.167312	0.265481	0.199304	0.222354	0.26731	0.144017	0.168699	0.150879	0.21172	0.251726	0.232805	0.245161	0.205904	0.209217	0.02239	0.137939	0.0958639	0.189813	0.0779128	0.0574124	0.103795	0.176013	0.159543	0.157314	0.171079	0.0501135	0.0616861	0.218884	0.117802	0.107663	0.0520249	0.0375576	0.195125
Bird	0.219108	0.208769	0.179064	0.154199	0.207867	0.19399	0.202047	0.206604	0.166302	0.205893	0.250302	0.244306	0.192692	0.233723	0.255635	0.189216	0.161506	0.272222	0.186066	0.234348	0.280781	0.0771005	0.106408	0.151116	0.20045	0.255742	0.22416	0.249127	0.212701	0.195998	0.10233	0.18927	0.13947	0.161533	0.0949758	0.125451	0.147539	0.216938	0.187729	0.126128	0.147248	0.0720207	0.122563	0.234878	0.0577918	0.0370269	0.122468	0.112885	0.192785
Bird	0.230228	0.236759	0.195491	0.171341	0.227324	0.213937	0.223412	0.227721	0.178248	0.213222	0.25486	0.252983	0.195525	0.244849	0.260583	0.19654	0.186587	0.280707	0.216256	0.222848	0.295216	0.128617	0.151319	0.178614	0.231131	0.253889	0.238961	0.256148	0.209265	0.214164	0.075325	0.145889	0.0703579	0.190949	0.104089	0.101689	0.12702	0.204025	0.157709	0.156894	0.173339	0.0726167	0.0767408	0.242143	0.120855	0.107977	0.106441	0.0792434	0.214866
Bird	0.204404	0.216631	0.20086	0.14473	0.214552	0.187749	0.195708	0.208595	0.174331	0.190477	0.245136	0.226184	0.179864	0.221896	0.253968	0.201712	0.161564	0.257329	0.200927	0.223682	0.266489	0.138826	0.171664	0.153155	0.210943	0.254349	0.233592	0.244704	0.206533	0.203719	0.0405577	0.103857	0.075792	0.193409	0.0912196	0.0624706	0.0872716	0.169608	0.153752	0.161778	0.172407	0.0642924	0.0461321	0.220417	0.121102	0.109015	0.0735196	0.0508586	0.196545
Bird	0.138364	0.123596	0.0934346	0.119429	0.173161	0.172236	0.181537	0.1676	0.16122	0.138158	0.22117	0.200565	0.13317	0.193661	0.22581	0.077276	0.0613894	0.214644	0.18991	0.223951	0.227321	0.142315	0.166908	0.218211	0.105519	0.215659	0.166356	0.223514	0.170431	0.162908	0.162212	0.234899	0.204744	0.16228	0.160911	0.168671	0.180223	0.234384	0.21167	0.114584	0.0411554	0.15338	0.189602	0.195138	0.144484	0.153891	0.18448	0.182533	0.26499
Bird	0.222345	0.230439	0.250773	0.224876	0.262788	0.212634	0.211935	0.251188	0.201934	0.219105	0.262194	0.240036	0.218928	0.254552	0.265467	0.253049	0.244284	0.266357	0.206153	0.228191	0.279028	0.21711	0.226134	0.175693	0.238572	0.269461	0.249129	0.248187	0.237054	0.260636	0.151424	0.12916	0.142665	0.191702	0.149183	0.144559	0.122335	0.124096	0.11119	0.246583	0.253148	0.163014	0.165291	0.248514	0.206979	0.19692	0.17331	0.161649	0.206182
Bird	0.204076	0.227463	0.236692	0.207539	0.257949	0.18249	0.187062	0.270301	0.188121	0.201073	0.265341	0.219304	0.20801	0.221139	0.258789	0.244851	0.223529	0.257218	0.184839	0.183595	0.262231	0.163183	0.193109	0.138998	0.206614	0.234099	0.24374	0.248369	0.250324	0.256489	0.144196	0.144596	0.13377	0.182285	0.177314	0.177181	0.195086	0.187312	0.222653	0.202948	0.222446	0.125415	0.158129	0.238495	0.159063	0.138986	0.160799	0.143602	0.148741
Bird	0.132115	0.0784451	0.15925	0.170052	0.233549	0.162485	0.155381	0.223623	0.220865	0.14652	0.201216	0.160736	0.157363	0.180599	0.188902	0.174825	0.13264	0.176997	0.129364	0.168433	0.186706	0.194381	0.214812	0.171946	0.13167	0.185569	0.139352	0.174715	0.217124	0.218237	0.214505	0.205717	0.26319	0.135214	0.201102	0.208864	0.2292	0.216155	0.267171	0.171505	0.107957	0.201696	0.249238	0.160745	0.197213	0.216365	0.238837	0.240945	0.219635
Vehicle	0.155364	0.172705	0.204773	0.164782	0.176305	0.157969	0.163762	0.174829	0.199303	0.15435	0.145126	0.118502	0.181849	0.121589	0.133929	0.197782	0.193406	0.181984	0.184484	0.15958	0.184662	0.220161	0.246898	0.195203	0.178783	0.159331	0.152983	0.115365	0.162184	0.176701	0.223196	0.216896	0.266016	0.197792	0.198793	0.20463	0.223459	0.204045	0.252525	0.215889	0.204976	0.213203	0.25164	0.0910821	0.229154	0.221467	0.248612	0.251286	0.236849
Vehicle	0.181804	0.229161	0.255225	0.207428	0.197257	0.185141	0.196574	0.176075	0.225062	0.172274	0.1368	0.156591	0.179257	0.140786	0.15636	0.260047	0.232665	0.163207	0.252992	0.195823	0.160109	0.2604	0.286329	0.251206	0.223117	0.156683	0.216667	0.1444	0.136731	0.196852	0.296558	0.282806	0.299854	0.259591	0.277389	0.270041	0.291895	0.263179	0.30269	0.290939	0.271262	0.28172	0.309366	0.128651	0.275129	0.287483	0.31256	0.311931	0.248444
Vehicle	0.166548	0.209871	0.238091	0.199414	0.166075	0.171628	0.180012	0.166336	0.229798	0.164845	0.131709	0.141922	0.187281	0.118438	0.139451	0.233226	0.228611	0.206336	0.232237	0.177721	0.215357	0.238672	0.267078	0.23261	0.196964	0.142685	0.18544	0.129653	0.142995	0.16989	0.272446	0.265869	0.286744	0.246469	0.254002	0.257553	0.271034	0.251919	0.279729	0.251761	0.236606	0.257305	0.280472	0.0868934	0.256204	0.247497	0.284635	0.27986	0.280164
Vehicle	0.137894	0.187503	0.206377	0.154235	0.170443	0.134659	0.150366	0.184862	0.189482	0.129628	0.145263	0.106494	0.157966	0.0986635	0.135939	0.205241	0.180567	0.174555	0.200421	0.157591	0.189441	0.213416	0.244874	0.196871	0.176887	0.145685	0.166318	0.110982	0.163347	0.171976	0.237667	0.231655	0.279692	0.224836	0.2131	0.215681	0.23725	0.213752	0.265932	0.22711	0.21237	0.225225	0.264045	0.104014	0.2251	0.232225	0.262524	0.265152	0.249318
Vehicle	0.175112	0.224877	0.242875	0.198174	0.192042	0.178647	0.186722	0.165179	0.233258	0.170403	0.159168	0.153277	0.187306	0.143503	0.161091	0.235017	0.232229	0.174827	0.249107	0.191238	0.182264	0.259725	0.272597	0.245661	0.216306	0.146281	0.202132	0.15039	0.144631	0.188788	0.28241	0.26844	0.284727	0.256237	0.259804	0.267513	0.279283	0.255307	0.289402	0.279637	0.260644	0.269469	0.299587	0.141776	0.273068	0.268767	0.302023	0.298273	0.252683
Vehicle	0.133761	0.137237	0.128397	0.150924	0.145303	0.186047	0.169601	0.131663	0.19406	0.137213	0.174581	0.160612	0.136291	0.190098	0.185386	0.123069	0.128871	0.131461	0.209306	0.144307	0.154937	0.194448	0.200187	0.223348	0.123864	0.142786	0.108851	0.172507	0.135607	0.147883	0.200733	0.262323	0.214626	0.167809	0.195128	0.204012	0.212536	0.258875	0.241684	0.175787	0.149146	0.191841	0.230234	0.177841	0.198234	0.18701	0.229348	0.227994	0.263487
Vehicle	0.157564	0.1709	0.208615	0.150964	0.146203	0.172927	0.17446	0.122456	0.191447	0.15079	0.116166	0.130851	0.153921	0.136147	0.136989	0.202867	0.171542	0.196564	0.208965	0.184721	0.211508	0.205911	0.238686	0.227115	0.189212	0.186037	0.166058	0.119227	0.103649	0.143178	0.231849	0.25704	0.257711	0.192915	0.223496	0.22275	0.234047	0.253006	0.256981	0.227201	0.205311	0.21915	0.253268	0.101176	0.221553	0.226672	0.252295	0.254589	0.269968
Vehicle	0.20114	0.230618	0.279857	0.222539	0.234214	0.202652	0.208634	0.216298	0.250904	0.197938	0.178563	0.174878	0.201923	0.179903	0.183832	0.273284	0.25098	0.171439	0.253764	0.213865	0.173947	0.263247	0.298174	0.247604	0.226398	0.171349	0.213958	0.170549	0.186105	0.225865	0.28767	0.269486	0.3044	0.254107	0.264081	0.262196	0.284042	0.251354	0.305616	0.28647	0.282169	0.274384	0.305317	0.157962	0.279608	0.280845	0.302807	0.301528	0.235614
Vehicle	0.179594	0.224235	0.24101	0.209671	0.198136	0.180152	0.191921	0.182049	0.22587	0.167666	0.164556	0.155379	0.176023	0.146268	0.173161	0.239302	0.233767	0.175729	0.250023	0.184206	0.188248	0.256672	0.271082	0.247441	0.22408	0.146091	0.208202	0.150293	0.162427	0.198317	0.276568	0.266425	0.277935	0.249327	0.253554	0.258541	0.272936	0.245392	0.281578	0.271657	0.260329	0.263826	0.293768	0.150438	0.272622	0.264573	0.296999	0.29253	0.25537
Vehicle	0.114251	0.167338	0.181375	0.121392	0.136482	0.111078	0.119342	0.136976	0.144938	0.0999939	0.114008	0.0950026	0.099459	0.101918	0.12213	0.182439	0.154262	0.17063	0.196789	0.1502	0.182281	0.187262	0.213171	0.189697	0.147426	0.159418	0.154266	0.101729	0.0964986	0.137697	0.223178	0.236366	0.230318	0.200435	0.201797	0.199618	0.220246	0.210363	0.238416	0.211531	0.185165	0.208591	0.246389	0.113818	0.200583	0.220035	0.247821	0.241392	0.245301
Vehicle	0.178894	0.220941	0.224801	0.198334	0.17104	0.17852	0.190405	0.159352	0.212776	0.166321	0.154246	0.158822	0.1677	0.137195	0.169727	0.221665	0.224226	0.216279	0.233904	0.185234	0.230665	0.23584	0.264511	0.244191	0.198399	0.15653	0.207486	0.143342	0.140711	0.174976	0.254723	0.265131	0.268606	0.232865	0.240129	0.243246	0.253088	0.241323	0.262309	0.241208	0.227955	0.240981	0.265615	0.13572	0.249446	0.240147	0.266853	0.262224	0.280061
Vehicle	0.174473	0.220385	0.240684	0.180798	0.208787	0.174181	0.18194	0.195244	0.215914	0.167813	0.173181	0.157669	0.174677	0.161878	0.173777	0.235707	0.212104	0.172639	0.227992	0.195987	0.17752	0.217706	0.253114	0.21967	0.213757	0.184947	0.206677	0.157172	0.172241	0.201099	0.233193	0.230663	0.247357	0.230179	0.210019	0.204391	0.225402	0.204052	0.238424	0.24627	0.237963	0.219659	0.251444	0.154694	0.232878	0.233479	0.249098	0.251356	0.219146
Vehicle	0.141734	0.115011	0.156004	0.171299	0.227416	0.15244	0.143229	0.231716	0.20252	0.151493	0.226671	0.163908	0.174032	0.172603	0.206601	0.187758	0.15565	0.182804	0.131106	0.176737	0.185221	0.182628	0.202474	0.146231	0.112331	0.185848	0.160127	0.196491	0.227735	0.222768	0.214487	0.223569	0.260413	0.146544	0.210538	0.217212	0.23016	0.216253	0.265023	0.154732	0.141512	0.2035	0.246786	0.186941	0.189966	0.208538	0.241862	0.240679	0.225644
Vehicle	0.155698	0.204634	0.209616	0.158052	0.163018	0.153251	0.163625	0.16661	0.189661	0.14386	0.149273	0.139095	0.148384	0.137873	0.153857	0.207505	0.18156	0.19927	0.226658	0.167433	0.207412	0.194903	0.229268	0.208791	0.186646	0.15565	0.190661	0.149039	0.138672	0.157352	0.235312	0.239341	0.244497	0.240858	0.222333	0.204426	0.223219	0.209639	0.221434	0.234297	0.209147	0.216235	0.24013	0.141877	0.20816	0.213461	0.2452	0.243825	0.254295
Vehicle	0.171609	0.212765	0.22557	0.178793	0.172196	0.165848	0.18241	0.168512	0.212798	0.163296	0.167088	0.137741	0.174433	0.124243	0.155621	0.223426	0.204491	0.201455	0.222643	0.162736	0.212071	0.220409	0.250691	0.222431	0.204623	0.144475	0.189426	0.140325	0.147999	0.165032	0.266998	0.25244	0.273441	0.258318	0.246778	0.238929	0.259847	0.232325	0.256241	0.25937	0.22985	0.248615	0.270819	0.126441	0.236248	0.238766	0.277497	0.273469	0.271981
Vehicle	0.119609	0.163177	0.224624	0.145957	0.126091	0.12013	0.135616	0.120713	0.174681	0.114618	0.0829128	0.070358	0.127055	0.0546085	0.0893682	0.22172	0.1835	0.166676	0.187272	0.12969	0.179739	0.217882	0.247973	0.196875	0.167452	0.13592	0.146561	0.0789722	0.103717	0.13026	0.241498	0.229552	0.269685	0.194745	0.221326	0.222697	0.242119	0.214927	0.266623	0.242818	0.220258	0.230069	0.267361	0.0575344	0.230941	0.243135	0.263223	0.263856	0.240344
Vehicle	0.18579	0.224081	0.263362	0.201731	0.211411	0.184179	0.19678	0.220573	0.235604	0.17419	0.173384	0.161855	0.184616	0.159053	0.17506	0.25675	0.233281	0.162361	0.236681	0.198393	0.1588	0.249141	0.283481	0.237907	0.22287	0.161382	0.206663	0.157096	0.191355	0.211795	0.266192	0.26028	0.291475	0.242061	0.24543	0.242999	0.261487	0.230554	0.279888	0.273578	0.260541	0.255011	0.290687	0.1489	0.261304	0.268592	0.286556	0.288974	0.221174
Vehicle	0.169363	0.222984	0.157287	0.120513	0.0454801	0.146053	0.166883	0.0730469	0.138319	0.143546	0.118617	0.174544	0.131216	0.142993	0.159049	0.157669	0.151442	0.243209	0.2587	0.226684	0.262951	0.183089	0.194045	0.263343	0.201079	0.198387	0.204282	0.161736	0.0688504	0.0572672	0.23555	0.295997	0.234836	0.231047	0.226963	0.216915	0.234875	0.279358	0.244895	0.200557	0.166966	0.217935	0.242103	0.127973	0.196303	0.198224	0.247898	0.242334	0.314183
Vehicle	0.155861	0.206923	0.153228	0.104339	0.0753548	0.141987	0.160758	0.0845343	0.130822	0.132098	0.137891	0.165473	0.114487	0.128751	0.161777	0.143767	0.132018	0.231063	0.233513	0.212453	0.251595	0.16644	0.197354	0.252655	0.18005	0.200134	0.189053	0.149126	0.0708893	0.076037	0.201449	0.265543	0.223439	0.204066	0.192503	0.199618	0.208358	0.256375	0.223345	0.174653	0.150466	0.189556	0.215136	0.124653	0.181375	0.184419	0.217798	0.21187	0.294357
Vehicle	0.156155	0.195795	0.215395	0.163637	0.169865	0.14597	0.157496	0.169661	0.1932	0.1411	0.137062	0.114036	0.149875	0.100275	0.143033	0.209943	0.186135	0.194347	0.21482	0.168537	0.207796	0.220813	0.252323	0.211159	0.163903	0.159117	0.178331	0.117366	0.142309	0.165364	0.245195	0.254502	0.278492	0.229028	0.233885	0.231545	0.247001	0.231951	0.274089	0.236773	0.218759	0.230525	0.267328	0.108588	0.23058	0.238139	0.266512	0.266889	0.271668
Vehicle	0.137269	0.183005	0.206466	0.14188	0.156979	0.130309	0.140595	0.162263	0.186127	0.131038	0.134075	0.108461	0.141907	0.103164	0.12777	0.197172	0.175432	0.180794	0.194671	0.158304	0.188462	0.211437	0.240627	0.197353	0.158455	0.159689	0.161913	0.102453	0.155444	0.157445	0.217158	0.222274	0.248674	0.209267	0.19683	0.203351	0.218656	0.199234	0.245316	0.218157	0.197265	0.206659	0.247327	0.103601	0.220772	0.225023	0.244529	0.243968	0.240443
Vehicle	0.171361	0.186341	0.230381	0.193977	0.169726	0.183586	0.186717	0.175931	0.220268	0.167566	0.117486	0.134944	0.182347	0.12535	0.12265	0.226007	0.218497	0.205363	0.208446	0.18628	0.212156	0.228443	0.260681	0.231639	0.199854	0.18714	0.160566	0.110045	0.155745	0.170844	0.25477	0.251644	0.280363	0.208347	0.243369	0.24539	0.2568	0.244303	0.273688	0.242798	0.231229	0.24127	0.269667	0.0969689	0.242057	0.242053	0.26973	0.269362	0.272871
Vehicle	0.200832	0.177896	0.111732	0.134459	0.182367	0.18991	0.198373	0.194512	0.169445	0.185392	0.238078	0.242262	0.173258	0.233558	0.247165	0.134166	0.135571	0.256878	0.153078	0.237543	0.270903	0.119969	0.120092	0.208198	0.173172	0.227608	0.21053	0.256312	0.189733	0.173668	0.177507	0.257147	0.193345	0.110204	0.182414	0.185697	0.199837	0.260706	0.217633	0.0389952	0.097992	0.160818	0.190279	0.237084	0.137756	0.135047	0.191353	0.181477	0.273417
Vehicle	0.153815	0.176172	0.0879807	0.125782	0.10399	0.159712	0.177341	0.117547	0.138415	0.134566	0.184031	0.169054	0.12132	0.16402	0.195168	0.0989165	0.104153	0.208293	0.2265	0.198917	0.221588	0.167487	0.180699	0.254562	0.155422	0.184877	0.157099	0.197254	0.1386	0.107728	0.205431	0.274174	0.217706	0.188816	0.198046	0.203223	0.217771	0.27079	0.233342	0.145682	0.103769	0.192601	0.21511	0.170311	0.18358	0.168662	0.219804	0.212078	0.295396
Vehicle	0.102632	0.12168	0.166538	0.162573	0.215776	0.149916	0.154061	0.214638	0.201705	0.118086	0.192022	0.12673	0.136641	0.140294	0.175648	0.137434	0.14439	0.104283	0.172298	0.128748	0.138578	0.206966	0.231719	0.182853	0.085073	0.120458	0.0854343	0.160771	0.199702	0.208882	0.22578	0.229612	0.275936	0.194669	0.212854	0.218729	0.237469	0.216756	0.272619	0.197345	0.170767	0.218179	0.257535	0.160963	0.211069	0.225286	0.253275	0.254382	0.238532
Vehicle	0.128095	0.165863	0.149938	0.145142	0.1725	0.153213	0.142812	0.140311	0.165104	0.127855	0.15632	0.119761	0.122915	0.133735	0.145247	0.143973	0.130465	0.159407	0.204119	0.130924	0.165584	0.207133	0.211242	0.201424	0.116459	0.116556	0.132628	0.130661	0.117224	0.165271	0.224528	0.252463	0.229548	0.194673	0.209152	0.216222	0.234719	0.236471	0.249404	0.196465	0.167977	0.212553	0.250355	0.155889	0.21199	0.212164	0.251325	0.244316	0.25424
Vehicle	0.139241	0.201345	0.194163	0.147866	0.112663	0.134272	0.14142	0.0905692	0.164887	0.120574	0.103336	0.0852046	0.11952	0.100432	0.0945222	0.183733	0.195077	0.199359	0.241269	0.185734	0.212434	0.22203	0.240293	0.23727	0.15537	0.153906	0.190582	0.0952456	0.0844468	0.102388	0.250076	0.289673	0.254217	0.217439	0.236149	0.244765	0.254156	0.267003	0.27023	0.216989	0.197323	0.237842	0.266513	0.12591	0.2347	0.224798	0.26462	0.25743	0.288358
Vehicle	0.176813	0.235213	0.204344	0.17313	0.13824	0.188835	0.192692	0.128032	0.19306	0.158161	0.137954	0.189928	0.150527	0.18608	0.192762	0.205573	0.203769	0.234045	0.288173	0.227576	0.2503	0.218971	0.236622	0.261777	0.200641	0.205124	0.235205	0.184004	0.106054	0.136124	0.251076	0.304802	0.252285	0.230288	0.231507	0.240843	0.248659	0.282364	0.255264	0.226995	0.210585	0.23873	0.264808	0.189281	0.235714	0.228202	0.269124	0.259471	0.30228
Vehicle	0.146052	0.17887	0.218561	0.173107	0.16869	0.148871	0.154912	0.175862	0.197544	0.148338	0.14176	0.10911	0.166944	0.115357	0.124267	0.217747	0.194347	0.183132	0.207378	0.156261	0.185569	0.226771	0.260358	0.204286	0.155178	0.142175	0.148858	0.125136	0.166483	0.172638	0.247211	0.248052	0.283444	0.224221	0.235701	0.236259	0.24976	0.23128	0.276253	0.238665	0.221307	0.235067	0.270213	0.111399	0.237485	0.242171	0.266479	0.269312	0.262957
Vehicle	0.18375	0.204763	0.237436	0.203103	0.163837	0.187302	0.197884	0.144407	0.235238	0.178408	0.107869	0.131681	0.198614	0.123747	0.108037	0.227895	0.232562	0.198576	0.22063	0.182991	0.21334	0.246398	0.27121	0.238597	0.216614	0.187005	0.167266	0.100369	0.131034	0.15784	0.266794	0.264265	0.281158	0.222389	0.254104	0.256282	0.267852	0.250422	0.277528	0.253338	0.23255	0.252215	0.278034	0.0768867	0.260284	0.249979	0.278751	0.276124	0.282462
Voice	0.161454	0.212755	0.25333	0.190414	0.217476	0.179074	0.180372	0.187919	0.227738	0.162822	0.149901	0.130367	0.171806	0.146598	0.118013	0.251878	0.224879	0.143934	0.238684	0.169906	0.127763	0.267096	0.287259	0.245504	0.209446	0.118532	0.189848	0.135737	0.177365	0.215504	0.287706	0.274084	0.296599	0.242841	0.269726	0.270686	0.289777	0.264103	0.311729	0.284296	0.261303	0.2762	0.31113	0.152553	0.282509	0.2835	0.307964	0.310054	0.233387
Voice	0.138499	0.162894	0.19238	0.123804	0.0970873	0.148488	0.151585	0.0646066	0.150958	0.134293	0.0882061	0.08635	0.140598	0.0706712	0.104177	0.187706	0.163428	0.173739	0.188994	0.169719	0.190336	0.207292	0.23711	0.207399	0.163456	0.15459	0.153002	0.0808865	0.0852393	0.102314	0.22479	0.234648	0.249657	0.184396	0.214749	0.218908	0.230299	0.237894	0.258842	0.215017	0.193495	0.214878	0.249243	0.0598438	0.218184	0.21889	0.248767	0.254772	0.257225
Voice	0.149483	0.20897	0.154036	0.0865672	0.0892406	0.12591	0.14879	0.0796835	0.132465	0.122763	0.147238	0.150033	0.106983	0.143508	0.15231	0.135748	0.136953	0.228802	0.229574	0.213706	0.241907	0.180817	0.2046	0.258916	0.176341	0.190389	0.166026	0.166493	0.113339	0.0792558	0.197394	0.263672	0.219759	0.198364	0.186063	0.193315	0.20696	0.253875	0.22713	0.164558	0.137548	0.183543	0.211286	0.153533	0.195405	0.174439	0.210711	0.209098	0.288939
Voice	0.139826	0.108562	0.219791	0.224555	0.27523	0.186171	0.1854	0.257368	0.244995	0.152255	0.225511	0.166653	0.171055	0.200672	0.21198	0.19464	0.206039	0.116937	0.204467	0.164665	0.0934219	0.252273	0.278007	0.212126	0.116539	0.15203	0.149864	0.206685	0.230224	0.271989	0.281095	0.263761	0.307119	0.215692	0.261954	0.267147	0.288458	0.254033	0.321383	0.257996	0.206653	0.269979	0.312529	0.207867	0.261645	0.278445	0.308025	0.305563	0.211316
Voice	0.131128	0.161854	0.175092	0.172402	0.178841	0.158146	0.157293	0.183954	0.189171	0.128325	0.16356	0.115772	0.134166	0.131438	0.152756	0.167736	0.168099	0.124897	0.20506	0.0807966	0.147943	0.212551	0.247188	0.21118	0.132551	0.0719749	0.107619	0.143739	0.153782	0.181254	0.247656	0.256815	0.275479	0.21545	0.242733	0.242805	0.25494	0.243504	0.277094	0.217865	0.192783	0.233465	0.263028	0.153735	0.227268	0.227921	0.265981	0.259014	0.263894
Voice	0.127447	0.132054	0.181114	0.20526	0.2203	0.171581	0.165678	0.204952	0.221097	0.135363	0.15765	0.130699	0.151044	0.178108	0.144311	0.164972	0.196503	0.0689682	0.209401	0.145741	0.0601812	0.231875	0.242252	0.212442	0.129795	0.137168	0.0659301	0.163959	0.185021	0.219137	0.278946	0.261493	0.271145	0.205159	0.259153	0.258815	0.276003	0.255946	0.282838	0.259885	0.221262	0.261664	0.289135	0.188266	0.255204	0.249578	0.296543	0.289542	0.221043
Voice	0.109468	0.0860268	0.165405	0.122393	0.175704	0.163882	0.164728	0.17399	0.167981	0.128586	0.161992	0.103161	0.132136	0.140458	0.127755	0.154645	0.135126	0.141459	0.16168	0.128704	0.15398	0.214371	0.238393	0.187939	0.105304	0.142871	0.0969024	0.135829	0.190127	0.161133	0.228094	0.22457	0.273075	0.184342	0.214675	0.218492	0.237695	0.22999	0.270917	0.210041	0.166572	0.21589	0.26174	0.117808	0.218032	0.232183	0.255767	0.254931	0.240446
Voice	0.106863	0.089759	0.107226	0.135447	0.119047	0.176772	0.1674	0.121448	0.169617	0.113052	0.145028	0.177668	0.10911	0.193477	0.188664	0.105964	0.0996508	0.189721	0.239724	0.214016	0.217455	0.158098	0.166849	0.226635	0.107332	0.188284	0.175918	0.199904	0.128303	0.116424	0.220895	0.287063	0.218564	0.179165	0.207102	0.199128	0.225162	0.267272	0.235982	0.173009	0.10131	0.200907	0.23041	0.211566	0.184681	0.17558	0.236557	0.23418	0.280678
Voice	0.0841858	0.0900889	0.137331	0.141438	0.215055	0.116298	0.11656	0.224473	0.192734	0.0951061	0.16408	0.0867467	0.115458	0.131473	0.143747	0.160838	0.132707	0.110026	0.15457	0.0969094	0.0989966	0.203408	0.241985	0.16648	0.0881199	0.127498	0.0502192	0.135925	0.189398	0.205189	0.238676	0.221072	0.275798	0.182579	0.219375	0.214844	0.24374	0.207375	0.266866	0.214571	0.151822	0.226728	0.267508	0.147622	0.215524	0.236528	0.264023	0.262047	0.228447
Voice	0.16787	0.171148	0.163982	0.0990236	0.123075	0.156949	0.152862	0.086183	0.159555	0.137693	0.134585	0.142488	0.124996	0.179204	0.140744	0.148361	0.1421	0.205585	0.228751	0.208055	0.222732	0.198749	0.224333	0.249145	0.178694	0.180502	0.17356	0.15109	0.112219	0.118111	0.207584	0.272837	0.229275	0.181742	0.202398	0.212685	0.217982	0.263693	0.246798	0.183234	0.165623	0.194601	0.232808	0.158769	0.207961	0.197383	0.233277	0.230297	0.280495
Voice	0.185466	0.219409	0.166734	0.119115	0.05809	0.143822	0.172367	0.0468453	0.147597	0.160146	0.11657	0.155998	0.146485	0.128653	0.1448	0.152599	0.157208	0.247604	0.240053	0.239313	0.257586	0.19328	0.20857	0.265229	0.198634	0.19671	0.192315	0.148081	0.074318	0.045721	0.204826	0.27002	0.222281	0.210544	0.194983	0.201445	0.212977	0.259827	0.230317	0.175292	0.156036	0.1925	0.220661	0.131373	0.203546	0.182724	0.219532	0.216872	0.295717
Voice	0.148523	0.205103	0.205076	0.142429	0.132199	0.162839	0.159167	0.0982113	0.184381	0.144895	0.0917054	0.11781	0.142991	0.13917	0.102931	0.191569	0.198589	0.173983	0.244225	0.188856	0.198817	0.240659	0.249944	0.24618	0.182733	0.154049	0.190554	0.124407	0.114147	0.131139	0.251909	0.284592	0.258858	0.219982	0.230631	0.249772	0.253114	0.270687	0.268654	0.243482	0.226417	0.240755	0.276003	0.140962	0.257911	0.237973	0.280775	0.27453	0.274528
Voice	0.0767504	0.14038	0.167543	0.0653316	0.146611	0.0565088	0.0565981	0.162661	0.132642	0.0553838	0.172053	0.0905174	0.0769922	0.103893	0.139563	0.182115	0.122653	0.164771	0.136503	0.131147	0.164443	0.173229	0.21329	0.157884	0.14371	0.152888	0.148669	0.119528	0.170475	0.136596	0.225661	0.218503	0.25313	0.170497	0.201578	0.190366	0.222453	0.195795	0.243136	0.185016	0.157635	0.207872	0.246144	0.152166	0.187681	0.21476	0.250018	0.249243	0.21673
Voice	0.0988096	0.153073	0.165499	0.139602	0.14062	0.122246	0.131447	0.125923	0.144707	0.10621	0.0820276	0.0876624	0.117669	0.0648638	0.0942168	0.167664	0.13239	0.165554	0.199873	0.151201	0.171034	0.209361	0.236949	0.19313	0.112869	0.153402	0.146528	0.0893801	0.1199	0.136927	0.255124	0.253722	0.287424	0.223596	0.237037	0.22699	0.258117	0.238217	0.285239	0.219084	0.158363	0.234734	0.274346	0.097353	0.213483	0.241951	0.275372	0.272287	0.256681
Voice	0.068166	0.12547	0.153708	0.0731493	0.11106	0.0413064	0.0672919	0.127586	0.0980924	0.0482686	0.142603	0.0745674	0.0519388	0.0849147	0.122278	0.158582	0.116364	0.157151	0.163632	0.131898	0.158641	0.175304	0.214315	0.168867	0.131126	0.156635	0.136892	0.0978367	0.140638	0.105471	0.219853	0.220694	0.246547	0.180752	0.196263	0.183784	0.214381	0.194469	0.235058	0.199094	0.149902	0.202676	0.239144	0.139234	0.185923	0.210829	0.243861	0.240694	0.222865
Voice	0.151699	0.209807	0.178402	0.129221	0.130103	0.179014	0.16767	0.0928271	0.176213	0.133859	0.103998	0.154413	0.123147	0.180256	0.106156	0.165055	0.174499	0.179181	0.261058	0.219634	0.231776	0.21399	0.231834	0.26171	0.193847	0.183612	0.185341	0.142969	0.117568	0.128342	0.236392	0.296256	0.242944	0.187017	0.225532	0.237025	0.239574	0.284876	0.248037	0.207688	0.188123	0.223001	0.248599	0.177374	0.229917	0.210338	0.255276	0.245663	0.296927
Voice	0.105274	0.16583	0.167023	0.102555	0.099708	0.0825079	0.106694	0.0951297	0.127208	0.0888275	0.136072	0.0977586	0.0907619	0.0684983	0.124216	0.162118	0.144855	0.151217	0.181397	0.141071	0.164841	0.189672	0.222305	0.189969	0.142875	0.14889	0.146051	0.0878187	0.121928	0.0958762	0.186602	0.209358	0.227798	0.190184	0.16342	0.172506	0.189541	0.178851	0.220173	0.182565	0.160214	0.178875	0.22023	0.121042	0.194555	0.195036	0.216523	0.216686	0.221198
Voice	0.181066	0.209176	0.144023	0.0936131	0.108802	0.135226	0.160022	0.099197	0.114954	0.1528	0.173511	0.172054	0.138335	0.153806	0.174388	0.146697	0.137856	0.25518	0.195755	0.22878	0.264194	0.167958	0.177987	0.246527	0.189755	0.219093	0.192284	0.172334	0.141352	0.103205	0.186256	0.259576	0.216457	0.176285	0.178904	0.189944	0.20241	0.257065	0.229114	0.122504	0.125619	0.170581	0.204567	0.161287	0.177828	0.163769	0.200476	0.199577	0.283848
Voice	0.105782	0.0922232	0.149212	0.198351	0.215842	0.175959	0.171925	0.222119	0.225244	0.135764	0.198038	0.16225	0.169929	0.181152	0.170683	0.127409	0.173427	0.155247	0.136193	0.165505	0.165909	0.20719	0.234564	0.176929	0.125165	0.186973	0.10221	0.166541	0.216271	0.210072	0.237119	0.222833	0.267204	0.156465	0.233853	0.236253	0.24754	0.230956	0.268533	0.189321	0.154152	0.223132	0.252029	0.167731	0.221435	0.21825	0.254835	0.252086	0.233151
Voice	0.109029	0.0691359	0.145104	0.183942	0.223308	0.18293	0.177888	0.200405	0.213315	0.136509	0.201508	0.171593	0.144813	0.185442	0.195985	0.144058	0.133462	0.149566	0.140722	0.171891	0.185143	0.197189	0.220086	0.185926	0.0757673	0.167341	0.128188	0.179506	0.197446	0.218764	0.222451	0.220377	0.25825	0.145683	0.219539	0.222542	0.237146	0.236474	0.267132	0.18095	0.110943	0.210079	0.246754	0.16121	0.205883	0.213718	0.241299	0.243435	0.243746
Voice	0.156167	0.104435	0.137639	0.183216	0.232394	0.177186	0.165554	0.233324	0.214625	0.166552	0.220969	0.193839	0.183499	0.203838	0.211704	0.17462	0.16236	0.179814	0.117644	0.202133	0.203285	0.189548	0.211489	0.162545	0.148686	0.209302	0.158523	0.185956	0.238222	0.228801	0.216057	0.202991	0.257745	0.12046	0.211475	0.217854	0.232083	0.229319	0.263518	0.152639	0.112662	0.204382	0.241676	0.180722	0.200128	0.203183	0.236104	0.237074	0.221328
Voice	0.165611	0.170723	0.19984	0.195884	0.250368	0.166246	0.166649	0.239121	0.223028	0.168796	0.241454	0.191657	0.182669	0.20524	0.233311	0.217709	0.214008	0.148522	0.149772	0.179568	0.150195	0.197793	0.208297	0.185228	0.184089	0.168887	0.206486	0.215883	0.221305	0.25315	0.251779	0.245245	0.248823	0.15024	0.23167	0.243288	0.262322	0.233611	0.276793	0.167911	0.204384	0.239205	0.274665	0.218956	0.232108	0.220102	0.276131	0.275688	0.167348
Voice	0.102796	0.102202	0.205964	0.134257	0.11643	0.0940376	0.108824	0.125278	0.149274	0.0889093	0.135549	0.0942916	0.103382	0.072683	0.130005	0.191623	0.163422	0.176805	0.175193	0.142489	0.170417	0.210825	0.240108	0.178122	0.125434	0.146031	0.13498	0.118402	0.13941	0.0969024	0.253077	0.240438	0.281319	0.192823	0.23699	0.224566	0.253421	0.223461	0.275414	0.23749	0.175147	0.233636	0.270393	0.128791	0.218868	0.241662	0.273628	0.272179	0.249582
Voice	0.10135	0.153147	0.196231	0.131596	0.173544	0.117406	0.12731	0.165724	0.175717	0.104123	0.12471	0.0690524	0.121612	0.0808744	0.0979523	0.193752	0.154644	0.160079	0.177635	0.134463	0.176598	0.208442	0.241992	0.188281	0.132544	0.130258	0.150419	0.0973481	0.152843	0.170914	0.234004	0.232221	0.274055	0.200724	0.213729	0.223217	0.242906	0.216656	0.27675	0.207439	0.169775	0.22309	0.267219	0.109267	0.223012	0.235767	0.263639	0.260406	0.239975
Voice	0.115361	0.156551	0.22653	0.135668	0.188641	0.109344	0.0985447	0.167258	0.178793	0.120375	0.139278	0.0957749	0.132044	0.106387	0.10397	0.224003	0.181924	0.161548	0.147862	0.138485	0.177044	0.1804	0.190688	0.164027	0.160499	0.138198	0.155669	0.101858	0.159844	0.188662	0.219467	0.210499	0.262569	0.175827	0.192215	0.208042	0.228832	0.212072	0.262506	0.190961	0.20418	0.20901	0.25088	0.114568	0.202895	0.212024	0.245125	0.24975	0.208656
Voice	0.138931	0.185126	0.210599	0.153451	0.123598	0.120395	0.139489	0.111159	0.172789	0.121831	0.0749422	0.0650422	0.132655	0.045178	0.0898528	0.203362	0.182434	0.180486	0.207427	0.154502	0.195842	0.223646	0.252392	0.207841	0.149319	0.143284	0.164129	0.0719929	0.116861	0.119599	0.249845	0.256673	0.28609	0.224226	0.24034	0.238602	0.254551	0.238735	0.282747	0.235129	0.215243	0.235057	0.272521	0.0844334	0.231988	0.241564	0.271915	0.271725	0.27226
Voice	0.154318	0.171047	0.204867	0.179752	0.16824	0.165929	0.165449	0.127578	0.197728	0.156604	0.120512	0.104813	0.156343	0.129177	0.114956	0.186031	0.212213	0.161679	0.220207	0.169332	0.179316	0.23089	0.257819	0.220364	0.146871	0.116074	0.139662	0.119266	0.1206	0.160061	0.262021	0.267043	0.273477	0.215242	0.243164	0.250778	0.263014	0.255438	0.274145	0.22863	0.208577	0.246772	0.270016	0.121868	0.248571	0.232948	0.274681	0.264681	0.271237
Voice	0.157468	0.206221	0.139079	0.100065	0.101518	0.144862	0.151035	0.100212	0.144514	0.130938	0.154873	0.152239	0.115451	0.156479	0.143206	0.123346	0.142983	0.231297	0.231967	0.220493	0.244427	0.18345	0.192598	0.268431	0.179872	0.169521	0.17506	0.18098	0.101808	0.0973699	0.21022	0.274347	0.221646	0.199438	0.202209	0.208715	0.218016	0.268649	0.228962	0.168517	0.148929	0.198269	0.221372	0.165494	0.197091	0.183443	0.224127	0.214561	0.303631
Voice	0.217604	0.227025	0.259105	0.228553	0.286498	0.19689	0.195899	0.257517	0.199961	0.213081	0.260928	0.226231	0.217989	0.230854	0.258244	0.261463	0.244279	0.254742	0.187712	0.200799	0.259065	0.214966	0.224862	0.135189	0.207332	0.246665	0.244471	0.238243	0.235143	0.279987	0.111707	0.0916495	0.113708	0.187564	0.16915	0.156963	0.187714	0.159352	0.214333	0.231058	0.245441	0.124123	0.142096	0.233391	0.195497	0.180449	0.143343	0.122275	0.154364
Voice	0.162418	0.193583	0.199023	0.171491	0.175267	0.142577	0.135854	0.16391	0.152189	0.149519	0.191384	0.158295	0.153696	0.152912	0.185826	0.203695	0.201519	0.215909	0.162255	0.200625	0.220416	0.178251	0.209316	0.184327	0.176089	0.185334	0.204109	0.168203	0.159477	0.176038	0.137406	0.144469	0.165589	0.164612	0.153044	0.125496	0.164476	0.187112	0.218165	0.177108	0.204879	0.143224	0.145067	0.163494	0.179926	0.170701	0.161757	0.146615	0.205691
[truncated: 71 more columns]

## Sheet: Without auditory model 100 fs
	Instrument	Instrument	Instrument	Instrument	Instrument	Instrument	Instrument	Instrument	Instrument	Instrument	Instrument	Instrument	Instrument	Instrument	Instrument	Instrument	Instrument	Instrument	Instrument	Instrument	Instrument	Instrument	Instrument	Instrument	Instrument	Instrument	Instrument	Instrument	Instrument	Instrument	Bird	Bird	Bird	Bird	Bird	Bird	Bird	Bird	Bird	Bird	Bird	Bird	Bird	Bird	Bird	Bird	Bird	Bird	Bird
Instrument	0	0.248821	0.274851	0.265971	0.328188	0.236858	0.21082	0.318423	0.25318	0.209845	0.304538	0.228211	0.236026	0.256599	0.231049	0.299154	0.275788	0.257217	0.327736	0.31136	0.30394	0.339533	0.315144	0.314491	0.258561	0.257923	0.281199	0.223759	0.268644	0.340509	0.349919	0.414755	0.319156	0.306079	0.406643	0.434681	0.442568	0.471335	0.545025	0.393703	0.316235	0.337411	0.395598	0.37455	0.339588	0.365991	0.451925	0.427823	0.33497
Instrument	0.248821	0	0.272739	0.35271	0.304378	0.34625	0.34103	0.331376	0.361128	0.265177	0.266224	0.276404	0.281913	0.274861	0.259365	0.278047	0.254958	0.289535	0.346926	0.381834	0.322789	0.419207	0.324302	0.360929	0.29511	0.282213	0.316547	0.268408	0.241921	0.2819	0.4883	0.50847	0.437595	0.362876	0.497774	0.542756	0.543294	0.544089	0.617691	0.445837	0.280695	0.431953	0.512066	0.342825	0.415494	0.428473	0.568481	0.539126	0.475242
Instrument	0.274851	0.272739	0	0.279698	0.288266	0.293386	0.276364	0.360319	0.296538	0.249875	0.334701	0.280045	0.26668	0.30169	0.290513	0.32048	0.220683	0.305832	0.348422	0.349344	0.37687	0.396726	0.33062	0.378964	0.343055	0.342812	0.345804	0.303859	0.305074	0.284749	0.405652	0.476743	0.418348	0.373229	0.440426	0.490007	0.50336	0.528641	0.58934	0.398203	0.305215	0.390485	0.462333	0.426868	0.382843	0.411336	0.506224	0.494928	0.448358
Instrument	0.265971	0.35271	0.279698	0	0.224635	0.164103	0.175699	0.35704	0.198034	0.169517	0.316155	0.206611	0.160702	0.214407	0.239086	0.412076	0.290833	0.389767	0.335083	0.268545	0.331265	0.306646	0.317991	0.34277	0.401898	0.368498	0.397043	0.272235	0.29275	0.269321	0.388247	0.358802	0.360683	0.358305	0.394245	0.421255	0.409824	0.413463	0.475639	0.404995	0.373806	0.336572	0.405689	0.373582	0.29317	0.361192	0.463454	0.44741	0.374309
Instrument	0.328188	0.304378	0.288266	0.224635	0	0.234762	0.25552	0.268761	0.26377	0.25883	0.208633	0.259265	0.239548	0.216342	0.281042	0.392958	0.299593	0.433758	0.366943	0.361876	0.381594	0.398493	0.303251	0.388072	0.430073	0.385513	0.427193	0.304382	0.24856	0.192393	0.442351	0.445202	0.420905	0.367215	0.40549	0.482251	0.433038	0.460065	0.545705	0.441255	0.365559	0.365806	0.458854	0.335338	0.369194	0.39645	0.516	0.490125	0.456711
Instrument	0.236858	0.34625	0.293386	0.164103	0.234762	0	0.14577	0.271577	0.154183	0.233398	0.325797	0.235536	0.219895	0.25701	0.272253	0.372035	0.295273	0.33599	0.302012	0.230293	0.30299	0.237145	0.251059	0.288276	0.343707	0.365554	0.356812	0.272186	0.310185	0.323919	0.301125	0.374656	0.290723	0.305768	0.318107	0.358338	0.35957	0.421328	0.476583	0.340326	0.38485	0.270668	0.336395	0.41215	0.246776	0.287449	0.379473	0.36621	0.292282
Instrument	0.21082	0.34103	0.276364	0.175699	0.25552	0.14577	0	0.311305	0.145295	0.249454	0.35066	0.273641	0.219927	0.29167	0.297809	0.396402	0.299593	0.343139	0.313551	0.23396	0.295272	0.250698	0.260784	0.28889	0.36954	0.391696	0.374844	0.294923	0.331727	0.338433	0.299862	0.380708	0.299444	0.286595	0.312879	0.392872	0.400386	0.42579	0.510013	0.369043	0.386694	0.276997	0.354799	0.441837	0.219665	0.280304	0.40681	0.385722	0.299117
Instrument	0.318423	0.331376	0.360319	0.35704	0.268761	0.271577	0.311305	0	0.276981	0.355158	0.286046	0.326403	0.387728	0.316343	0.342048	0.381287	0.395249	0.354639	0.408055	0.362216	0.399491	0.335055	0.326195	0.281829	0.376869	0.408546	0.353453	0.294691	0.298611	0.346388	0.354704	0.410707	0.287211	0.343223	0.338604	0.423173	0.408013	0.479579	0.549033	0.418436	0.443961	0.2595	0.337902	0.368414	0.369067	0.36186	0.422678	0.36328	0.347679
Instrument	0.25318	0.361128	0.296538	0.198034	0.26377	0.154183	0.145295	0.276981	0	0.269921	0.337743	0.273735	0.264592	0.288499	0.313708	0.38898	0.325659	0.346661	0.331114	0.239208	0.35155	0.235398	0.265403	0.322967	0.370775	0.398722	0.362577	0.312493	0.341907	0.345435	0.261209	0.328105	0.263419	0.302964	0.271821	0.338628	0.353086	0.409331	0.474083	0.3698	0.418041	0.239906	0.30321	0.453802	0.244072	0.281948	0.355621	0.32167	0.291503
Instrument	0.209845	0.265177	0.249875	0.169517	0.25883	0.233398	0.249454	0.355158	0.269921	0	0.247193	0.131888	0.1036	0.193489	0.172532	0.305577	0.248533	0.300912	0.323452	0.339889	0.331014	0.396697	0.364983	0.391624	0.305651	0.276848	0.320379	0.216244	0.209407	0.21843	0.446226	0.357262	0.357236	0.349553	0.409709	0.446823	0.397335	0.415272	0.490658	0.37795	0.251685	0.351669	0.421927	0.305809	0.374381	0.392815	0.507077	0.466083	0.42317
Instrument	0.304538	0.266224	0.334701	0.316155	0.208633	0.325797	0.35066	0.286046	0.337743	0.247193	0	0.230525	0.286001	0.224934	0.201437	0.338746	0.336884	0.359963	0.386409	0.403754	0.362872	0.441161	0.355633	0.379421	0.346196	0.296596	0.356422	0.226916	0.181577	0.233701	0.539808	0.487139	0.426046	0.383896	0.486417	0.550139	0.492116	0.507127	0.592924	0.45037	0.308425	0.409246	0.489931	0.20776	0.427521	0.439493	0.575769	0.517824	0.494883
Instrument	0.228211	0.276404	0.280045	0.206611	0.259265	0.235536	0.273641	0.326403	0.273735	0.131888	0.230525	0	0.16439	0.153027	0.140624	0.339927	0.285471	0.339833	0.356918	0.355679	0.321163	0.414597	0.334884	0.375479	0.314489	0.28093	0.290874	0.184834	0.216193	0.204374	0.461843	0.365277	0.374673	0.366054	0.430249	0.451736	0.397181	0.408545	0.492823	0.397261	0.310216	0.365312	0.435461	0.249814	0.399998	0.422436	0.51455	0.488471	0.430188
Instrument	0.236026	0.281913	0.26668	0.160702	0.239548	0.219895	0.219927	0.387728	0.264592	0.1036	0.286001	0.16439	0	0.177101	0.176814	0.35266	0.20992	0.368827	0.334772	0.328493	0.337574	0.400496	0.35368	0.398835	0.365092	0.298198	0.351613	0.234194	0.231874	0.20487	0.433791	0.361004	0.385881	0.391585	0.445493	0.445996	0.434686	0.38604	0.501015	0.378847	0.283633	0.371534	0.440151	0.315959	0.371156	0.406559	0.518867	0.501756	0.439623
Instrument	0.256599	0.274861	0.30169	0.214407	0.216342	0.25701	0.29167	0.316343	0.288499	0.193489	0.224934	0.153027	0.177101	0	0.158752	0.355793	0.286698	0.373632	0.373567	0.367882	0.364232	0.425058	0.318557	0.386728	0.350777	0.300199	0.34521	0.177069	0.202864	0.165513	0.471684	0.407184	0.39537	0.39258	0.465753	0.473531	0.447565	0.439486	0.52489	0.427663	0.322956	0.385282	0.449588	0.221327	0.404058	0.428418	0.521521	0.504364	0.451299
Instrument	0.231049	0.259365	0.290513	0.239086	0.281042	0.272253	0.297809	0.342048	0.313708	0.172532	0.201437	0.140624	0.176814	0.158752	0	0.328638	0.275165	0.339536	0.343973	0.36237	0.326597	0.432498	0.33865	0.383004	0.322679	0.267105	0.314659	0.173018	0.227332	0.182735	0.474734	0.394804	0.397416	0.369744	0.459052	0.494601	0.459687	0.447336	0.540255	0.387697	0.313116	0.400615	0.462369	0.21817	0.404221	0.417599	0.551003	0.504807	0.460749
Instrument	0.299154	0.278047	0.32048	0.412076	0.392958	0.372035	0.396402	0.381287	0.38898	0.305577	0.338746	0.339927	0.35266	0.355793	0.328638	0	0.321187	0.277184	0.370977	0.377689	0.329183	0.392667	0.383926	0.377479	0.255059	0.298392	0.271121	0.31269	0.308217	0.413146	0.465187	0.508541	0.423663	0.372297	0.495748	0.521136	0.558057	0.586338	0.622807	0.447041	0.320844	0.420475	0.492014	0.421563	0.431301	0.410889	0.54053	0.504949	0.443103
Instrument	0.275788	0.254958	0.220683	0.290833	0.299593	0.295273	0.299593	0.395249	0.325659	0.248533	0.336884	0.285471	0.20992	0.286698	0.275165	0.321187	0	0.286106	0.344908	0.312307	0.32834	0.411057	0.342648	0.396656	0.318244	0.279161	0.331226	0.295718	0.280628	0.284151	0.44649	0.462516	0.421832	0.356387	0.483669	0.498057	0.498129	0.518174	0.568043	0.418273	0.282819	0.418967	0.47879	0.391971	0.399839	0.439059	0.523861	0.516174	0.452078
Instrument	0.257217	0.289535	0.305832	0.389767	0.433758	0.33599	0.343139	0.354639	0.346661	0.300912	0.359963	0.339833	0.368827	0.373632	0.339536	0.277184	0.286106	0	0.369627	0.291338	0.274271	0.356674	0.387877	0.351522	0.239602	0.280275	0.247508	0.311337	0.352033	0.446799	0.398251	0.489532	0.336771	0.321224	0.41956	0.492572	0.505616	0.566148	0.614356	0.430059	0.308672	0.340025	0.416871	0.451014	0.382773	0.386748	0.491393	0.42345	0.373936
Instrument	0.327736	0.346926	0.348422	0.335083	0.366943	0.302012	0.313551	0.408055	0.331114	0.323452	0.386409	0.356918	0.334772	0.373567	0.343973	0.370977	0.344908	0.369627	0	0.333487	0.298517	0.336582	0.322831	0.31355	0.339728	0.366103	0.400476	0.324923	0.363787	0.36965	0.362213	0.453929	0.402485	0.289715	0.45828	0.48594	0.537225	0.527133	0.61145	0.320935	0.359569	0.39018	0.501582	0.425963	0.30685	0.317394	0.498402	0.515215	0.403506
Instrument	0.31136	0.381834	0.349344	0.268545	0.361876	0.230293	0.23396	0.362216	0.239208	0.339889	0.403754	0.355679	0.328493	0.367882	0.36237	0.377689	0.312307	0.291338	0.333487	0	0.245585	0.266802	0.303563	0.323163	0.345356	0.353605	0.353495	0.356829	0.396655	0.421842	0.315609	0.461895	0.325356	0.308634	0.366465	0.46744	0.471601	0.533764	0.542734	0.405941	0.384309	0.318396	0.400952	0.490345	0.272754	0.295422	0.42031	0.378289	0.340345
Instrument	0.30394	0.322789	0.37687	0.331265	0.381594	0.30299	0.295272	0.399491	0.35155	0.331014	0.362872	0.321163	0.337574	0.364232	0.326597	0.329183	0.32834	0.274271	0.298517	0.245585	0	0.330877	0.33454	0.339867	0.30545	0.316792	0.29293	0.313004	0.346491	0.409477	0.410609	0.51992	0.430197	0.241669	0.465224	0.52028	0.557961	0.570754	0.627872	0.399416	0.329477	0.40964	0.512074	0.424921	0.312975	0.326283	0.543889	0.52273	0.413718
Instrument	0.339533	0.419207	0.396726	0.306646	0.398493	0.237145	0.250698	0.335055	0.235398	0.396697	0.441161	0.414597	0.400496	0.425058	0.432498	0.392667	0.411057	0.356674	0.336582	0.266802	0.330877	0	0.261582	0.225793	0.403604	0.462929	0.388456	0.387891	0.430724	0.470085	0.28752	0.422252	0.311232	0.34064	0.315145	0.428229	0.473329	0.535657	0.566717	0.39794	0.45599	0.267815	0.37195	0.506665	0.223169	0.238542	0.410756	0.364717	0.284201
Instrument	0.315144	0.324302	0.33062	0.317991	0.303251	0.251059	0.260784	0.326195	0.265403	0.364983	0.355633	0.334884	0.35368	0.318557	0.33865	0.383926	0.342648	0.387877	0.322831	0.303563	0.33454	0.261582	0	0.257939	0.375987	0.402236	0.35582	0.300479	0.31487	0.344018	0.362845	0.462662	0.381204	0.34278	0.368902	0.466158	0.482799	0.514638	0.570421	0.4178	0.396423	0.355615	0.44782	0.384248	0.264692	0.308518	0.472922	0.453583	0.381781
Instrument	0.314491	0.360929	0.378964	0.34277	0.388072	0.288276	0.28889	0.281829	0.322967	0.391624	0.379421	0.375479	0.398835	0.386728	0.383004	0.377479	0.396656	0.351522	0.31355	0.323163	0.339867	0.225793	0.257939	0	0.39149	0.391308	0.369385	0.33595	0.36459	0.425505	0.317942	0.416565	0.327338	0.33234	0.375085	0.438557	0.487993	0.514877	0.579589	0.367566	0.444916	0.314887	0.411216	0.42964	0.270408	0.29088	0.435917	0.421446	0.321753
Instrument	0.258561	0.29511	0.343055	0.401898	0.430073	0.343707	0.36954	0.376869	0.370775	0.305651	0.346196	0.314489	0.365092	0.350777	0.322679	0.255059	0.318244	0.239602	0.339728	0.345356	0.30545	0.403604	0.375987	0.39149	0	0.251062	0.244116	0.316601	0.32596	0.415152	0.409063	0.490919	0.381607	0.355414	0.485426	0.508972	0.556711	0.589503	0.618418	0.444139	0.327327	0.410959	0.483667	0.40952	0.407049	0.434171	0.501577	0.491096	0.417244
Instrument	0.257923	0.282213	0.342812	0.368498	0.385513	0.365554	0.391696	0.408546	0.398722	0.276848	0.296596	0.28093	0.298198	0.300199	0.267105	0.298392	0.279161	0.280275	0.366103	0.353605	0.316792	0.462929	0.402236	0.391308	0.251062	0	0.271442	0.262644	0.26645	0.35345	0.482824	0.474933	0.423381	0.403509	0.538587	0.505425	0.552969	0.56041	0.597931	0.465109	0.323897	0.458208	0.511419	0.35355	0.432111	0.465632	0.568912	0.571765	0.458802
Instrument	0.281199	0.316547	0.345804	0.397043	0.427193	0.356812	0.374844	0.353453	0.362577	0.320379	0.356422	0.290874	0.351613	0.34521	0.314659	0.271121	0.331226	0.247508	0.400476	0.353495	0.29293	0.388456	0.35582	0.369385	0.244116	0.271442	0	0.312365	0.325146	0.41937	0.428478	0.492488	0.354269	0.385335	0.453157	0.493902	0.513349	0.566904	0.582428	0.464042	0.372562	0.360656	0.436973	0.425849	0.425802	0.429723	0.47809	0.444461	0.414791
Instrument	0.223759	0.268408	0.303859	0.272235	0.304382	0.272186	0.294923	0.294691	0.312493	0.216244	0.226916	0.184834	0.234194	0.177069	0.173018	0.31269	0.295718	0.311337	0.324923	0.356829	0.313004	0.387891	0.300479	0.33595	0.316601	0.262644	0.312365	0	0.206769	0.207399	0.429287	0.41483	0.36087	0.352726	0.452127	0.456066	0.447532	0.445024	0.535433	0.385627	0.311986	0.368253	0.431739	0.236677	0.38327	0.384995	0.511577	0.481401	0.418471
Instrument	0.268644	0.241921	0.305074	0.29275	0.24856	0.310185	0.331727	0.298611	0.341907	0.209407	0.181577	0.216193	0.231874	0.202864	0.227332	0.308217	0.280628	0.352033	0.363787	0.396655	0.346491	0.430724	0.31487	0.36459	0.32596	0.26645	0.325146	0.206769	0	0.22975	0.48737	0.437361	0.401112	0.371054	0.461115	0.502373	0.471342	0.464481	0.565291	0.4352	0.288342	0.38494	0.459643	0.223985	0.403712	0.413417	0.544921	0.502665	0.47127
Instrument	0.340509	0.2819	0.284749	0.269321	0.192393	0.323919	0.338433	0.346388	0.345435	0.21843	0.233701	0.204374	0.20487	0.165513	0.182735	0.413146	0.284151	0.446799	0.36965	0.421842	0.409477	0.470085	0.344018	0.425505	0.415152	0.35345	0.41937	0.207399	0.22975	0	0.513768	0.435189	0.46997	0.444562	0.531207	0.525451	0.521263	0.458387	0.593814	0.396894	0.339348	0.457057	0.532165	0.191146	0.450343	0.472061	0.590562	0.587336	0.521404
Bird	0.349919	0.4883	0.405652	0.388247	0.442351	0.301125	0.299862	0.354704	0.261209	0.446226	0.539808	0.461843	0.433791	0.471684	0.474734	0.465187	0.44649	0.398251	0.362213	0.315609	0.410609	0.28752	0.362845	0.317942	0.409063	0.482824	0.428478	0.429287	0.48737	0.513768	0	0.318529	0.228661	0.332263	0.325381	0.382379	0.470102	0.491617	0.552725	0.362395	0.518165	0.236892	0.346965	0.573835	0.312969	0.284953	0.359617	0.317313	0.255973
Bird	0.414755	0.50847	0.476743	0.358802	0.445202	0.374656	0.380708	0.410707	0.328105	0.357262	0.487139	0.365277	0.361004	0.407184	0.394804	0.508541	0.462516	0.489532	0.453929	0.461895	0.51992	0.422252	0.462662	0.416565	0.490919	0.474933	0.492488	0.41483	0.437361	0.435189	0.318529	0	0.246384	0.455502	0.325976	0.30795	0.323178	0.293668	0.400968	0.331151	0.544883	0.288838	0.209405	0.512509	0.4528	0.45702	0.330844	0.327188	0.3387
Bird	0.319156	0.437595	0.418348	0.360683	0.420905	0.290723	0.299444	0.287211	0.263419	0.357236	0.426046	0.374673	0.385881	0.39537	0.397416	0.423663	0.421832	0.336771	0.402485	0.325356	0.430197	0.311232	0.381204	0.327338	0.381607	0.423381	0.354269	0.36087	0.401112	0.46997	0.228661	0.246384	0	0.369517	0.269641	0.299867	0.312543	0.380376	0.432061	0.346466	0.472291	0.165952	0.17486	0.508498	0.346394	0.337477	0.279779	0.22737	0.205428
Bird	0.306079	0.362876	0.373229	0.358305	0.367215	0.305768	0.286595	0.343223	0.302964	0.349553	0.383896	0.366054	0.391585	0.39258	0.369744	0.372297	0.356387	0.321224	0.289715	0.308634	0.241669	0.34064	0.34278	0.33234	0.355414	0.403509	0.385335	0.352726	0.371054	0.444562	0.332263	0.455502	0.369517	0	0.378847	0.5022	0.479592	0.514365	0.615111	0.311547	0.355331	0.339594	0.438763	0.484775	0.299097	0.283658	0.459295	0.415365	0.360303
Bird	0.406643	0.497774	0.440426	0.394245	0.40549	0.318107	0.312879	0.338604	0.271821	0.409709	0.486417	0.430249	0.445493	0.465753	0.459052	0.495748	0.483669	0.41956	0.45828	0.366465	0.465224	0.315145	0.368902	0.375085	0.485426	0.538587	0.453157	0.452127	0.461115	0.531207	0.325381	0.325976	0.269641	0.378847	0	0.347983	0.243404	0.38432	0.43463	0.398977	0.53268	0.220299	0.246125	0.5558	0.347469	0.313156	0.316407	0.218569	0.308945
Bird	0.434681	0.542756	0.490007	0.421255	0.482251	0.358338	0.392872	0.423173	0.338628	0.446823	0.550139	0.451736	0.445996	0.473531	0.494601	0.521136	0.498057	0.492572	0.48594	0.46744	0.52028	0.428229	0.466158	0.438557	0.508972	0.505425	0.493902	0.456066	0.502373	0.525451	0.382379	0.30795	0.299867	0.5022	0.347983	0	0.227516	0.285834	0.324269	0.405063	0.558864	0.319136	0.255102	0.579881	0.424285	0.453172	0.267022	0.330171	0.357694
Bird	0.442568	0.543294	0.50336	0.409824	0.433038	0.35957	0.400386	0.408013	0.353086	0.397335	0.492116	0.397181	0.434686	0.447565	0.459687	0.558057	0.498129	0.505616	0.537225	0.471601	0.557961	0.473329	0.482799	0.487993	0.556711	0.552969	0.513349	0.447532	0.471342	0.521263	0.470102	0.323178	0.312543	0.479592	0.243404	0.227516	0	0.223282	0.267825	0.411891	0.557414	0.287155	0.266349	0.545111	0.481407	0.468867	0.304948	0.254607	0.417602
Bird	0.471335	0.544089	0.528641	0.413463	0.460065	0.421328	0.42579	0.479579	0.409331	0.415272	0.507127	0.408545	0.38604	0.439486	0.447336	0.586338	0.518174	0.566148	0.527133	0.533764	0.570754	0.535657	0.514638	0.514877	0.589503	0.56041	0.566904	0.445024	0.464481	0.458387	0.491617	0.293668	0.380376	0.514365	0.38432	0.285834	0.223282	0	0.143843	0.415254	0.568668	0.376398	0.379422	0.556001	0.50578	0.497383	0.340667	0.393969	0.468497
Bird	0.545025	0.617691	0.58934	0.475639	0.545705	0.476583	0.510013	0.549033	0.474083	0.490658	0.592924	0.492823	0.501015	0.52489	0.540255	0.622807	0.568043	0.614356	0.61145	0.542734	0.627872	0.566717	0.570421	0.579589	0.618418	0.597931	0.582428	0.535433	0.565291	0.593814	0.552725	0.400968	0.432061	0.615111	0.43463	0.324269	0.267825	0.143843	0	0.555203	0.601883	0.454106	0.415051	0.62274	0.54698	0.588917	0.358245	0.404388	0.489515
Bird	0.393703	0.445837	0.398203	0.404995	0.441255	0.340326	0.369043	0.418436	0.3698	0.37795	0.45037	0.397261	0.378847	0.427663	0.387697	0.447041	0.418273	0.430059	0.320935	0.405941	0.399416	0.39794	0.4178	0.367566	0.444139	0.465109	0.464042	0.385627	0.4352	0.396894	0.362395	0.331151	0.346466	0.311547	0.398977	0.405063	0.411891	0.415254	0.555203	0	0.413233	0.343964	0.407509	0.499146	0.372056	0.352905	0.444828	0.41231	0.360503
Bird	0.316235	0.280695	0.305215	0.373806	0.365559	0.38485	0.386694	0.443961	0.418041	0.251685	0.308425	0.310216	0.283633	0.322956	0.313116	0.320844	0.282819	0.308672	0.359569	0.384309	0.329477	0.45599	0.396423	0.444916	0.327327	0.323897	0.372562	0.311986	0.288342	0.339348	0.518165	0.544883	0.472291	0.355331	0.53268	0.558864	0.557414	0.568668	0.601883	0.413233	0	0.463128	0.535321	0.399986	0.388174	0.420196	0.577617	0.557302	0.485349
Bird	0.337411	0.431953	0.390485	0.336572	0.365806	0.270668	0.276997	0.2595	0.239906	0.351669	0.409246	0.365312	0.371534	0.385282	0.400615	0.420475	0.418967	0.340025	0.39018	0.318396	0.40964	0.267815	0.355615	0.314887	0.410959	0.458208	0.360656	0.368253	0.38494	0.457057	0.236892	0.288838	0.165952	0.339594	0.220299	0.319136	0.287155	0.376398	0.454106	0.343964	0.463128	0	0.213969	0.510799	0.317421	0.266183	0.313941	0.208599	0.217504
Bird	0.395598	0.512066	0.462333	0.405689	0.458854	0.336395	0.354799	0.337902	0.30321	0.421927	0.489931	0.435461	0.440151	0.449588	0.462369	0.492014	0.47879	0.416871	0.501582	0.400952	0.512074	0.37195	0.44782	0.411216	0.483667	0.511419	0.436973	0.431739	0.459643	0.532165	0.346965	0.209405	0.17486	0.438763	0.246125	0.255102	0.266349	0.379422	0.415051	0.407509	0.535321	0.213969	0	0.553993	0.417117	0.411629	0.318705	0.23199	0.306205
Bird	0.37455	0.342825	0.426868	0.373582	0.335338	0.41215	0.441837	0.368414	0.453802	0.305809	0.20776	0.249814	0.315959	0.221327	0.21817	0.421563	0.391971	0.451014	0.425963	0.490345	0.424921	0.506665	0.384248	0.42964	0.40952	0.35355	0.425849	0.236677	0.223985	0.191146	0.573835	0.512509	0.508498	0.484775	0.5558	0.579881	0.545111	0.556001	0.62274	0.499146	0.399986	0.510799	0.553993	0	0.49624	0.51807	0.643496	0.612899	0.545177
Bird	0.339588	0.415494	0.382843	0.29317	0.369194	0.246776	0.219665	0.369067	0.244072	0.374381	0.427521	0.399998	0.371156	0.404058	0.404221	0.431301	0.399839	0.382773	0.30685	0.272754	0.312975	0.223169	0.264692	0.270408	0.407049	0.432111	0.425802	0.38327	0.403712	0.450343	0.312969	0.4528	0.346394	0.299097	0.347469	0.424285	0.481407	0.50578	0.54698	0.372056	0.388174	0.317421	0.417117	0.49624	0	0.161222	0.430025	0.421252	0.290333
Bird	0.365991	0.428473	0.411336	0.361192	0.39645	0.287449	0.280304	0.36186	0.281948	0.392815	0.439493	0.422436	0.406559	0.428418	0.417599	0.410889	0.439059	0.386748	0.317394	0.295422	0.326283	0.238542	0.308518	0.29088	0.434171	0.465632	0.429723	0.384995	0.413417	0.472061	0.284953	0.45702	0.337477	0.283658	0.313156	0.453172	0.468867	0.497383	0.588917	0.352905	0.420196	0.266183	0.411629	0.51807	0.161222	0	0.430333	0.392293	0.302105
Bird	0.451925	0.568481	0.506224	0.463454	0.516	0.379473	0.40681	0.422678	0.355621	0.507077	0.575769	0.51455	0.518867	0.521521	0.551003	0.54053	0.523861	0.491393	0.498402	0.42031	0.543889	0.410756	0.472922	0.435917	0.501577	0.568912	0.47809	0.511577	0.544921	0.590562	0.359617	0.330844	0.279779	0.459295	0.316407	0.267022	0.304948	0.340667	0.358245	0.444828	0.577617	0.313941	0.318705	0.643496	0.430025	0.430333	0	0.277115	0.326797
Bird	0.427823	0.539126	0.494928	0.44741	0.490125	0.36621	0.385722	0.36328	0.32167	0.466083	0.517824	0.488471	0.501756	0.504364	0.504807	0.504949	0.516174	0.42345	0.515215	0.378289	0.52273	0.364717	0.453583	0.421446	0.491096	0.571765	0.444461	0.481401	0.502665	0.587336	0.317313	0.327188	0.22737	0.415365	0.218569	0.330171	0.254607	0.393969	0.404388	0.41231	0.557302	0.208599	0.23199	0.612899	0.421252	0.392293	0.277115	0	0.32121
Bird	0.33497	0.475242	0.448358	0.374309	0.456711	0.292282	0.299117	0.347679	0.291503	0.42317	0.494883	0.430188	0.439623	0.451299	0.460749	0.443103	0.452078	0.373936	0.403506	0.340345	0.413718	0.284201	0.381781	0.321753	0.417244	0.458802	0.414791	0.418471	0.47127	0.521404	0.255973	0.3387	0.205428	0.360303	0.308945	0.357694	0.417602	0.468497	0.489515	0.360503	0.485349	0.217504	0.306205	0.545177	0.290333	0.302105	0.326797	0.32121	0
Bird	0.39729	0.471274	0.465585	0.339771	0.426211	0.297125	0.311013	0.338599	0.303878	0.364181	0.43672	0.390948	0.382725	0.416978	0.396536	0.475484	0.446104	0.379715	0.376019	0.32531	0.376446	0.274561	0.322132	0.330383	0.412046	0.462576	0.416744	0.402139	0.41988	0.467952	0.316951	0.377681	0.289181	0.35966	0.279237	0.439138	0.414588	0.480495	0.519423	0.347571	0.43046	0.194842	0.357776	0.484933	0.199357	0.197195	0.404094	0.355272	0.248448
Bird	0.337367	0.384311	0.31745	0.282805	0.295982	0.263248	0.226387	0.40744	0.2687	0.32814	0.423812	0.34187	0.276445	0.348684	0.32016	0.426409	0.316725	0.430756	0.307435	0.279133	0.349521	0.285796	0.261543	0.334408	0.449269	0.412801	0.430892	0.352268	0.37701	0.317091	0.352175	0.348287	0.393415	0.326378	0.354178	0.413509	0.43842	0.399651	0.50967	0.279925	0.389235	0.327585	0.432723	0.44301	0.275167	0.313235	0.432852	0.44019	0.391821
Bird	0.355966	0.455697	0.421743	0.337098	0.391412	0.291196	0.291836	0.322708	0.274222	0.371287	0.424384	0.38303	0.361346	0.383221	0.40265	0.46897	0.430934	0.416945	0.366163	0.347211	0.388318	0.30383	0.350772	0.352449	0.445733	0.477547	0.413497	0.375887	0.397304	0.433842	0.263607	0.290136	0.255821	0.330475	0.283192	0.299527	0.287835	0.328211	0.447843	0.334849	0.455473	0.20797	0.283197	0.508337	0.264078	0.224948	0.327319	0.30128	0.277704
Bird	0.34846	0.47331	0.41888	0.385233	0.431522	0.318496	0.326829	0.353766	0.27563	0.414286	0.516521	0.419435	0.399795	0.433678	0.462857	0.440598	0.416146	0.419762	0.395909	0.373061	0.447405	0.327649	0.398016	0.347231	0.435092	0.457654	0.401434	0.393773	0.471458	0.496797	0.206275	0.225933	0.175665	0.409734	0.363421	0.337978	0.397354	0.403803	0.438502	0.375141	0.516209	0.211002	0.286993	0.541512	0.371207	0.371836	0.292888	0.312205	0.215556
Bird	0.370433	0.449541	0.415994	0.330891	0.394207	0.28905	0.296323	0.286242	0.254135	0.37914	0.421611	0.404258	0.395753	0.418007	0.41711	0.446775	0.440869	0.361455	0.391397	0.288459	0.383162	0.264534	0.329776	0.327263	0.433301	0.490067	0.395092	0.39401	0.401362	0.477536	0.241411	0.398347	0.239924	0.317923	0.23637	0.409109	0.375349	0.454573	0.512209	0.380113	0.430391	0.149438	0.292419	0.514394	0.233321	0.202372	0.369993	0.277623	0.243771
Bird	0.365463	0.466112	0.41982	0.366698	0.382542	0.295638	0.313471	0.306432	0.264331	0.361159	0.433008	0.37714	0.406721	0.40685	0.417397	0.471503	0.439602	0.379434	0.443902	0.338654	0.449865	0.321138	0.387257	0.379612	0.44299	0.494852	0.402094	0.391115	0.412292	0.485319	0.28006	0.266056	0.191233	0.357107	0.206103	0.230306	0.232961	0.36865	0.40805	0.357051	0.492536	0.135445	0.141425	0.518327	0.347703	0.3025	0.283884	0.203355	0.25675
Bird	0.357864	0.464541	0.40857	0.362689	0.387428	0.289959	0.308757	0.327545	0.260276	0.385518	0.456171	0.399702	0.398942	0.404187	0.43313	0.468223	0.442157	0.383993	0.461019	0.348167	0.463749	0.32353	0.39668	0.382355	0.434473	0.493461	0.39725	0.396584	0.425316	0.477518	0.307391	0.25871	0.198342	0.39626	0.221702	0.229799	0.235002	0.361938	0.386038	0.396639	0.50245	0.168417	0.12716	0.546247	0.370612	0.356341	0.307367	0.219686	0.292993
Bird	0.29865	0.314273	0.271299	0.263757	0.276334	0.289953	0.305751	0.340291	0.314958	0.226633	0.307791	0.273349	0.242666	0.260989	0.270957	0.335361	0.280794	0.362842	0.348361	0.390855	0.369554	0.424337	0.361123	0.406142	0.366865	0.331766	0.394878	0.26823	0.256377	0.306988	0.452709	0.365425	0.381983	0.307983	0.343494	0.479091	0.371426	0.418091	0.540694	0.347303	0.25448	0.304686	0.413129	0.340353	0.374881	0.356798	0.51563	0.430763	0.442193
Bird	0.399087	0.476384	0.427879	0.410722	0.403532	0.346613	0.328806	0.414485	0.319757	0.414309	0.498778	0.436751	0.448818	0.465728	0.483793	0.5054	0.469	0.448974	0.474197	0.402312	0.48231	0.405939	0.423224	0.438334	0.502684	0.529429	0.480132	0.453209	0.465227	0.520241	0.412614	0.396488	0.35379	0.368535	0.225146	0.368084	0.248254	0.388872	0.420248	0.40613	0.511541	0.327426	0.340568	0.565641	0.415295	0.418896	0.386754	0.26394	0.438334
Bird	0.346689	0.466142	0.440657	0.370173	0.450155	0.285456	0.286594	0.353435	0.294459	0.418099	0.488376	0.442451	0.432852	0.451535	0.457161	0.459128	0.445419	0.372908	0.368978	0.319712	0.394383	0.285867	0.39271	0.296641	0.393037	0.451004	0.40807	0.409537	0.460014	0.51758	0.274958	0.364419	0.2276	0.345801	0.32443	0.373298	0.429877	0.468471	0.510566	0.339307	0.478175	0.214485	0.311451	0.533329	0.242922	0.282869	0.371834	0.32412	0.201826
Bird	0.356883	0.339973	0.343692	0.389567	0.407534	0.370959	0.356329	0.403088	0.386655	0.303072	0.362773	0.363408	0.347369	0.375343	0.33931	0.382937	0.343253	0.32969	0.340816	0.359193	0.318473	0.420851	0.381369	0.40041	0.402702	0.415112	0.424665	0.335759	0.342064	0.413146	0.488271	0.509828	0.424752	0.257423	0.433886	0.554981	0.482239	0.530641	0.613071	0.291979	0.228183	0.392231	0.481211	0.462765	0.344683	0.353801	0.555466	0.474631	0.457929
Vehicle	0.357369	0.345511	0.404497	0.37409	0.359637	0.402516	0.427369	0.399097	0.447126	0.29616	0.29802	0.282196	0.302199	0.298858	0.274378	0.421426	0.361507	0.418788	0.429236	0.451295	0.414706	0.507785	0.385778	0.450705	0.417117	0.372166	0.399537	0.292678	0.25877	0.300893	0.548351	0.490789	0.483059	0.448879	0.544946	0.558677	0.526279	0.535999	0.585597	0.470482	0.353353	0.483857	0.533211	0.239646	0.475265	0.490067	0.60102	0.5932	0.526294
Vehicle	0.367023	0.356413	0.407014	0.409797	0.382868	0.431116	0.44376	0.417801	0.464029	0.328516	0.270217	0.296472	0.330715	0.300026	0.280743	0.434202	0.407964	0.457936	0.454355	0.485551	0.440935	0.532435	0.387517	0.46343	0.428638	0.38858	0.429453	0.290791	0.24292	0.298425	0.579422	0.548777	0.53231	0.478379	0.5984	0.60097	0.585967	0.588259	0.643173	0.51015	0.380362	0.531829	0.584091	0.191443	0.50147	0.524431	0.643214	0.641812	0.567051
Vehicle	0.386064	0.359121	0.441908	0.4151	0.351763	0.418281	0.458598	0.382954	0.458885	0.336371	0.218158	0.306151	0.369043	0.298956	0.278646	0.436604	0.442396	0.449558	0.467493	0.505279	0.436767	0.536491	0.413835	0.45169	0.43103	0.387009	0.424567	0.304716	0.254129	0.325099	0.603074	0.561152	0.534089	0.48172	0.591574	0.620714	0.585055	0.601502	0.666786	0.523629	0.401038	0.532608	0.58286	0.186248	0.513024	0.525886	0.665529	0.632398	0.577084
Vehicle	0.377162	0.37273	0.447176	0.398046	0.367	0.421646	0.457976	0.393713	0.470504	0.322091	0.236083	0.26722	0.34016	0.283392	0.241294	0.437133	0.417377	0.449474	0.450696	0.484288	0.44042	0.527893	0.409827	0.460242	0.401087	0.363984	0.434011	0.275986	0.247607	0.266549	0.594578	0.547842	0.528293	0.498308	0.58725	0.601734	0.573083	0.589249	0.651902	0.519979	0.405058	0.534587	0.590127	0.174944	0.508453	0.533766	0.656457	0.644014	0.5599
Vehicle	0.378601	0.361093	0.430389	0.418857	0.353397	0.421701	0.448163	0.390372	0.461842	0.338029	0.237068	0.303527	0.36496	0.295871	0.276649	0.424939	0.421713	0.450208	0.456463	0.494695	0.436282	0.530507	0.420305	0.456363	0.435274	0.36577	0.43774	0.294385	0.250653	0.318887	0.603327	0.570463	0.535902	0.471568	0.598871	0.621553	0.597241	0.612442	0.678299	0.517721	0.370904	0.539015	0.592074	0.228513	0.506234	0.518776	0.664637	0.638606	0.573708
Vehicle	0.362622	0.310027	0.40648	0.394503	0.346302	0.415768	0.431377	0.401171	0.453511	0.295222	0.242449	0.262966	0.322665	0.28444	0.250232	0.386976	0.37278	0.390715	0.427966	0.434738	0.372763	0.516143	0.416664	0.442649	0.385351	0.314292	0.38908	0.275573	0.23138	0.320184	0.58965	0.53661	0.508837	0.397887	0.550361	0.599562	0.554089	0.563064	0.660007	0.489217	0.339042	0.495505	0.567385	0.223852	0.479891	0.482511	0.642722	0.6022	0.552804
Vehicle	0.382751	0.363703	0.436083	0.424394	0.388845	0.427915	0.461319	0.405839	0.474066	0.325018	0.268095	0.30577	0.340803	0.326223	0.28474	0.420158	0.404482	0.447949	0.466521	0.497415	0.437898	0.532335	0.414629	0.459738	0.430553	0.37287	0.417959	0.305118	0.257005	0.331291	0.594504	0.544497	0.527575	0.488786	0.584275	0.608903	0.573087	0.589591	0.643167	0.51837	0.385485	0.526586	0.574752	0.212473	0.509482	0.519744	0.651139	0.628428	0.563947
Vehicle	0.37124	0.360032	0.419511	0.369106	0.370097	0.403971	0.425463	0.403241	0.440753	0.311392	0.267674	0.277993	0.315439	0.294924	0.265594	0.432048	0.38372	0.45056	0.429319	0.478099	0.430934	0.502978	0.378492	0.440484	0.426241	0.379749	0.420008	0.293498	0.242299	0.287249	0.561978	0.511717	0.496917	0.488686	0.568664	0.56307	0.54723	0.545996	0.599124	0.516706	0.377926	0.506532	0.548629	0.190736	0.483662	0.511323	0.617018	0.613561	0.537082
Vehicle	0.381744	0.364729	0.438834	0.404815	0.372242	0.411421	0.446391	0.393022	0.457675	0.335486	0.273639	0.291905	0.346029	0.312489	0.282972	0.431171	0.407744	0.452051	0.456149	0.484863	0.430184	0.5156	0.394477	0.445972	0.429631	0.379922	0.416852	0.307452	0.258375	0.319932	0.573833	0.519754	0.50471	0.478649	0.565535	0.581713	0.545364	0.558231	0.612203	0.51474	0.385996	0.504564	0.551459	0.207173	0.49469	0.51085	0.628072	0.609197	0.544685
Vehicle	0.349219	0.331544	0.393389	0.357044	0.343246	0.388063	0.403857	0.377259	0.41824	0.305609	0.256516	0.263429	0.299249	0.260274	0.255681	0.417342	0.376815	0.441916	0.423143	0.456791	0.420362	0.485866	0.347593	0.412264	0.420577	0.369233	0.410898	0.267264	0.221998	0.268728	0.545928	0.486563	0.474205	0.459014	0.539586	0.543299	0.517427	0.511917	0.583255	0.488706	0.374583	0.470799	0.525186	0.180825	0.463867	0.484816	0.60078	0.582537	0.520546
Vehicle	0.340532	0.291829	0.369607	0.344561	0.354098	0.381242	0.404815	0.409958	0.420956	0.272458	0.300745	0.270535	0.270225	0.280881	0.286479	0.39915	0.322077	0.407005	0.415979	0.452983	0.402959	0.485025	0.356614	0.432225	0.395757	0.370651	0.403523	0.301361	0.233525	0.288115	0.543419	0.483926	0.477843	0.447073	0.545614	0.550888	0.524447	0.520504	0.57712	0.466603	0.313426	0.471106	0.531953	0.259851	0.460787	0.486214	0.614164	0.590963	0.52575
Vehicle	0.328909	0.351107	0.366189	0.323298	0.363336	0.371003	0.389597	0.395134	0.414802	0.254952	0.286916	0.240573	0.252635	0.274424	0.231121	0.411733	0.329372	0.404497	0.385484	0.435593	0.405611	0.485993	0.37357	0.424317	0.389995	0.34508	0.394332	0.264133	0.241066	0.258122	0.523626	0.449898	0.445368	0.446533	0.496031	0.516228	0.476571	0.482278	0.550274	0.436192	0.342909	0.44787	0.492604	0.224269	0.447794	0.46546	0.563864	0.557987	0.493239
Vehicle	0.386606	0.321836	0.375782	0.464051	0.398636	0.440196	0.454421	0.427905	0.495237	0.359621	0.33614	0.381046	0.387661	0.387345	0.361103	0.403822	0.386827	0.39348	0.411383	0.460472	0.394784	0.487999	0.391148	0.430562	0.415587	0.413976	0.445594	0.330586	0.312663	0.377172	0.539712	0.590602	0.533003	0.398024	0.589879	0.610151	0.609235	0.631964	0.672766	0.408869	0.299037	0.521066	0.60159	0.359238	0.448314	0.450237	0.630859	0.63541	0.538232
Vehicle	0.331902	0.356409	0.399409	0.32773	0.347817	0.353965	0.379504	0.357468	0.387918	0.276896	0.270674	0.248183	0.286422	0.268534	0.262474	0.426792	0.369918	0.43107	0.425128	0.439478	0.427211	0.475827	0.353748	0.413562	0.415407	0.374782	0.398813	0.287506	0.251344	0.288477	0.520183	0.432104	0.425369	0.451971	0.485074	0.50846	0.454723	0.472907	0.526746	0.470008	0.370592	0.422195	0.475623	0.218426	0.443658	0.458059	0.547402	0.537032	0.479971
Vehicle	0.353496	0.360111	0.411571	0.348156	0.355678	0.376399	0.411683	0.375136	0.423696	0.295395	0.25625	0.255469	0.298109	0.282884	0.254502	0.431651	0.382286	0.444414	0.419292	0.451612	0.428296	0.488494	0.370816	0.425339	0.421995	0.361001	0.4114	0.281178	0.243951	0.278389	0.546825	0.46567	0.459042	0.477404	0.521838	0.532371	0.48994	0.500034	0.556482	0.489975	0.372287	0.460461	0.505966	0.191816	0.464353	0.488621	0.583516	0.568063	0.508663
Vehicle	0.401763	0.352527	0.425472	0.3876	0.346189	0.409932	0.437285	0.401564	0.429378	0.323091	0.232736	0.280591	0.353591	0.272417	0.233568	0.450878	0.40043	0.455747	0.468647	0.502091	0.455905	0.540452	0.41028	0.469274	0.446297	0.377757	0.454234	0.270366	0.229834	0.268761	0.628123	0.579963	0.54696	0.521529	0.614709	0.627693	0.601153	0.616976	0.664692	0.532861	0.380673	0.555114	0.602155	0.204384	0.527198	0.552215	0.676439	0.66194	0.577758
Vehicle	0.352698	0.347642	0.406879	0.306409	0.344144	0.35581	0.389641	0.383563	0.402305	0.269734	0.282381	0.239011	0.272039	0.267034	0.247614	0.436264	0.364132	0.442274	0.417449	0.439122	0.409036	0.468629	0.355398	0.418244	0.420686	0.370941	0.403779	0.289683	0.243629	0.247397	0.540603	0.436882	0.447545	0.468043	0.503028	0.514263	0.470306	0.472943	0.537886	0.479284	0.385238	0.439113	0.483442	0.192222	0.450402	0.478842	0.585153	0.553766	0.496797
Vehicle	0.36852	0.337178	0.383542	0.366872	0.308429	0.396813	0.409911	0.393465	0.419494	0.325061	0.218283	0.284925	0.339821	0.280385	0.288456	0.430489	0.386635	0.465186	0.472011	0.465243	0.454452	0.519983	0.37779	0.464645	0.453148	0.409901	0.427981	0.308714	0.234446	0.292672	0.596636	0.566238	0.52708	0.474288	0.588148	0.604032	0.581868	0.589979	0.641858	0.53579	0.357336	0.515489	0.581961	0.222306	0.492929	0.522577	0.638696	0.616508	0.56416
Vehicle	0.328839	0.270444	0.268616	0.302553	0.278694	0.344057	0.357008	0.354715	0.364028	0.235148	0.251806	0.247271	0.242726	0.242018	0.256423	0.3431	0.28949	0.376446	0.378605	0.415539	0.367433	0.487918	0.361706	0.451885	0.376367	0.304935	0.375074	0.278259	0.227012	0.22786	0.532157	0.512085	0.477363	0.341138	0.484545	0.560488	0.497771	0.509262	0.621587	0.422764	0.268791	0.422406	0.513069	0.343706	0.451598	0.445298	0.593268	0.531354	0.543101
Vehicle	0.364731	0.351628	0.417205	0.382838	0.380084	0.391284	0.434522	0.411026	0.447056	0.325642	0.275313	0.295543	0.330445	0.300926	0.29048	0.435163	0.383506	0.453447	0.448464	0.452465	0.430736	0.49584	0.382577	0.449197	0.42723	0.399713	0.417532	0.307185	0.251191	0.306001	0.573667	0.540983	0.512254	0.482298	0.580826	0.582195	0.563189	0.576888	0.620003	0.507791	0.374039	0.51262	0.566637	0.225931	0.48125	0.506	0.620648	0.624499	0.539707
Vehicle	0.351082	0.353259	0.390023	0.363621	0.370618	0.379948	0.421933	0.412393	0.425679	0.286017	0.331266	0.279001	0.311736	0.304082	0.273763	0.40366	0.3751	0.414334	0.417673	0.464349	0.393847	0.49935	0.416218	0.443849	0.40642	0.366095	0.36172	0.313144	0.2856	0.299784	0.569259	0.468434	0.493517	0.436564	0.563654	0.581785	0.540947	0.532584	0.611426	0.437467	0.379757	0.475263	0.527712	0.281292	0.495599	0.48834	0.626244	0.585997	0.550977
Vehicle	0.393443	0.357009	0.441801	0.415125	0.345204	0.417316	0.45418	0.378196	0.451515	0.332022	0.243566	0.311393	0.358283	0.309603	0.285969	0.440178	0.431797	0.463082	0.436225	0.488651	0.439996	0.516601	0.412186	0.437722	0.44151	0.38856	0.454033	0.301567	0.250733	0.300716	0.585423	0.547473	0.517013	0.484769	0.582972	0.603206	0.582897	0.588642	0.654776	0.520561	0.389397	0.529385	0.572871	0.18302	0.491169	0.511901	0.640567	0.627733	0.551372
Vehicle	0.359911	0.372095	0.411716	0.42399	0.437491	0.418966	0.413073	0.448432	0.466619	0.37711	0.403736	0.345214	0.356077	0.361974	0.305453	0.410114	0.389691	0.40912	0.331976	0.422868	0.321873	0.452566	0.386287	0.386314	0.412176	0.389926	0.448855	0.321417	0.364978	0.344255	0.461272	0.538796	0.511037	0.327691	0.555889	0.576603	0.611398	0.595654	0.67085	0.3472	0.327304	0.501558	0.587382	0.403805	0.405972	0.409241	0.600268	0.62147	0.521613
Vehicle	0.360798	0.248924	0.338913	0.426492	0.36366	0.431449	0.440641	0.406287	0.452976	0.304254	0.225346	0.301653	0.338153	0.313376	0.267131	0.338046	0.318752	0.339411	0.458628	0.454987	0.375479	0.525974	0.422904	0.470085	0.358839	0.32532	0.349059	0.314149	0.257922	0.336404	0.604614	0.591912	0.55668	0.415337	0.614564	0.643697	0.624484	0.638694	0.693366	0.508167	0.300164	0.550196	0.605634	0.298918	0.511245	0.512477	0.681994	0.65166	0.581144
Vehicle	0.344309	0.297508	0.371986	0.456252	0.384215	0.454191	0.466716	0.439682	0.495519	0.313593	0.260128	0.310592	0.356785	0.337786	0.273449	0.30439	0.365499	0.327986	0.420961	0.43632	0.338812	0.520193	0.426369	0.470815	0.323023	0.317059	0.346518	0.305157	0.260188	0.360864	0.584205	0.594037	0.541923	0.3939	0.602807	0.626081	0.611795	0.63002	0.689532	0.494168	0.2463	0.532096	0.599489	0.320963	0.474786	0.487109	0.668009	0.637097	0.563053
Vehicle	0.334993	0.378795	0.419437	0.40682	0.407054	0.385044	0.381271	0.402206	0.417363	0.371492	0.353876	0.334885	0.384493	0.380537	0.325557	0.420709	0.383427	0.368316	0.28388	0.359853	0.260643	0.401745	0.339256	0.362403	0.366854	0.335338	0.387357	0.323904	0.335549	0.390554	0.436933	0.523155	0.461083	0.27635	0.479091	0.552144	0.566861	0.57104	0.647836	0.374834	0.342228	0.436235	0.540349	0.404723	0.337761	0.350863	0.552062	0.543249	0.45032
Vehicle	0.32348	0.300226	0.393729	0.37579	0.324083	0.418625	0.423818	0.392119	0.442371	0.287851	0.19054	0.238932	0.310425	0.262134	0.209758	0.365613	0.375137	0.40445	0.438204	0.462476	0.393858	0.517031	0.410856	0.435188	0.361819	0.298398	0.373035	0.27153	0.223034	0.299939	0.589876	0.568367	0.548602	0.448847	0.602897	0.618337	0.603176	0.614149	0.6686	0.524944	0.362597	0.545785	0.605066	0.234365	0.507898	0.519698	0.665079	0.66064	0.571382
Vehicle	0.399118	0.316876	0.405803	0.451043	0.36264	0.431922	0.484732	0.392052	0.480032	0.319189	0.269675	0.321895	0.386663	0.327217	0.289836	0.384018	0.423203	0.415486	0.45842	0.513872	0.410104	0.529857	0.444215	0.473204	0.436408	0.394029	0.438231	0.306597	0.278331	0.338999	0.621305	0.594016	0.561152	0.466994	0.609436	0.650445	0.61923	0.639183	0.698667	0.501404	0.33174	0.553292	0.605628	0.265463	0.51941	0.518423	0.697447	0.648463	0.588595
Vehicle	0.404003	0.377913	0.442395	0.449159	0.388656	0.462713	0.502163	0.431237	0.505041	0.355156	0.277121	0.31638	0.398579	0.366561	0.280418	0.417678	0.437456	0.420542	0.491758	0.488799	0.411681	0.56569	0.480935	0.500544	0.407636	0.350905	0.401628	0.349267	0.291622	0.38128	0.636702	0.606739	0.570567	0.479484	0.628535	0.664364	0.633869	0.659443	0.704264	0.548236	0.373845	0.570391	0.615598	0.273521	0.541794	0.552195	0.702515	0.665659	0.601816
Vehicle	0.350714	0.349672	0.424676	0.425193	0.366228	0.441077	0.466076	0.425727	0.473768	0.314082	0.247738	0.260999	0.333388	0.267897	0.236227	0.381087	0.39118	0.427489	0.442734	0.481487	0.406326	0.536158	0.423578	0.46324	0.391753	0.315323	0.398705	0.262143	0.244363	0.285931	0.598398	0.579919	0.563062	0.456147	0.601815	0.629532	0.60935	0.623841	0.681477	0.531048	0.383712	0.561032	0.619023	0.205347	0.526799	0.536494	0.68037	0.67029	0.584632
Voice	0.341333	0.417759	0.430203	0.375667	0.41134	0.385116	0.391093	0.397653	0.414708	0.285295	0.337952	0.27288	0.288425	0.308808	0.256172	0.45149	0.411158	0.432097	0.425897	0.455589	0.424116	0.481175	0.446124	0.415676	0.396925	0.357477	0.409855	0.328782	0.330669	0.302041	0.502777	0.462031	0.449251	0.43598	0.484845	0.560448	0.509479	0.531819	0.623066	0.442546	0.452787	0.420047	0.492241	0.287313	0.475222	0.463071	0.600194	0.535198	0.483958
Voice	0.352613	0.35008	0.399468	0.33344	0.279458	0.329342	0.362376	0.290771	0.34649	0.276987	0.187608	0.242322	0.30716	0.246329	0.1945	0.418105	0.394392	0.415852	0.423824	0.433139	0.40626	0.461164	0.389377	0.409839	0.397126	0.357372	0.387008	0.259985	0.246095	0.259726	0.539527	0.462598	0.438402	0.394956	0.448969	0.521945	0.442262	0.496023	0.563188	0.453717	0.374643	0.412349	0.460299	0.204897	0.449847	0.440828	0.560764	0.505483	0.491588
Voice	0.364361	0.397779	0.449793	0.421591	0.406917	0.402898	0.413134	0.370501	0.425515	0.352917	0.349877	0.283774	0.341914	0.335732	0.27578	0.433158	0.430563	0.466343	0.380897	0.464256	0.397953	0.449162	0.391977	0.354285	0.436836	0.423346	0.431994	0.325296	0.353335	0.342546	0.476034	0.454546	0.473715	0.416003	0.462886	0.548155	0.548507	0.524884	0.607301	0.425409	0.475739	0.442336	0.540863	0.318591	0.465176	0.435292	0.58752	0.574679	0.470283
Voice	0.346524	0.309641	0.34818	0.31144	0.391495	0.37993	0.404274	0.471447	0.436577	0.237607	0.37482	0.234034	0.245886	0.322407	0.275117	0.399331	0.313624	0.39167	0.366345	0.441316	0.353135	0.48297	0.438785	0.438139	0.400278	0.358141	0.390426	0.318782	0.317004	0.286737	0.540716	0.400221	0.463212	0.419043	0.525995	0.566202	0.512399	0.485066	0.581103	0.403338	0.320883	0.464171	0.499635	0.342456	0.467731	0.493266	0.600036	0.577844	0.532425
Voice	0.320948	0.252268	0.334364	0.353999	0.303157	0.383171	0.414135	0.376769	0.432547	0.249653	0.230416	0.252627	0.274363	0.225513	0.181549	0.342985	0.293432	0.380002	0.39733	0.447211	0.38553	0.49759	0.38695	0.441939	0.371798	0.285825	0.388195	0.232814	0.217162	0.223777	0.560233	0.539211	0.511872	0.406775	0.578807	0.587468	0.57891	0.57402	0.648594	0.446562	0.28408	0.508644	0.57936	0.24754	0.470498	0.476677	0.629779	0.621456	0.544311
Voice	0.312875	0.270007	0.268993	0.36094	0.33772	0.37182	0.371183	0.40087	0.412115	0.28365	0.292195	0.266381	0.299062	0.314236	0.256211	0.333768	0.288517	0.34188	0.354837	0.372143	0.284619	0.454621	0.376466	0.396371	0.351737	0.327588	0.341062	0.300634	0.282643	0.276385	0.51103	0.538758	0.496292	0.322611	0.543297	0.564393	0.574275	0.56194	0.645523	0.399423	0.263859	0.474802	0.561054	0.353982	0.40747	0.422292	0.589393	0.58196	0.526292
Voice	0.262022	0.304546	0.345769	0.277824	0.316987	0.270406	0.285191	0.372649	0.317187	0.250467	0.310013	0.257691	0.258934	0.28354	0.24024	0.361743	0.288232	0.347553	0.27963	0.297299	0.227929	0.345038	0.313503	0.323208	0.368794	0.324759	0.392133	0.251443	0.2907	0.320372	0.396051	0.429488	0.388237	0.274131	0.424532	0.484635	0.471309	0.474106	0.565956	0.325006	0.287582	0.376784	0.455768	0.36549	0.302412	0.307223	0.502307	0.472131	0.413412
Voice	0.240246	0.224233	0.241451	0.208352	0.200194	0.222398	0.225002	0.296121	0.238962	0.208492	0.245688	0.236615	0.213369	0.221802	0.241998	0.343724	0.25921	0.337057	0.308713	0.314439	0.288099	0.338463	0.253781	0.353967	0.355665	0.307892	0.362719	0.256913	0.23104	0.238942	0.403229	0.450828	0.401154	0.295799	0.400928	0.464652	0.421845	0.466102	0.55027	0.384502	0.249439	0.342111	0.438652	0.340465	0.299742	0.334755	0.512297	0.460972	0.421324
Voice	0.249699	0.287813	0.296819	0.264756	0.282541	0.270324	0.27217	0.32654	0.289436	0.209906	0.282852	0.22411	0.261059	0.268378	0.251513	0.331621	0.276076	0.283444	0.287953	0.256384	0.19748	0.321105	0.285231	0.320216	0.311483	0.298852	0.302227	0.258795	0.263306	0.316654	0.417058	0.456808	0.376005	0.251469	0.392998	0.497436	0.430471	0.480953	0.536181	0.359363	0.257143	0.338751	0.429801	0.348096	0.299533	0.312899	0.492894	0.449579	0.402019
Voice	0.334551	0.348627	0.389801	0.391758	0.403149	0.432051	0.441152	0.409423	0.474366	0.303352	0.31062	0.29207	0.341637	0.348919	0.278647	0.35349	0.381382	0.416863	0.392933	0.450344	0.385401	0.488012	0.437846	0.417414	0.40588	0.346769	0.393808	0.314309	0.285431	0.385625	0.576064	0.522382	0.508792	0.405267	0.528604	0.598924	0.56009	0.580233	0.655134	0.439626	0.311819	0.497214	0.559437	0.311863	0.469141	0.456554	0.645832	0.589408	0.54517
Voice	0.359693	0.333542	0.426989	0.387938	0.311306	0.400777	0.431019	0.336455	0.435899	0.307351	0.1942	0.220651	0.327103	0.245379	0.21048	0.422962	0.420294	0.445589	0.457229	0.460782	0.421032	0.509578	0.395635	0.430826	0.419074	0.368084	0.390153	0.259232	0.265233	0.246833	0.581856	0.489064	0.489571	0.448264	0.52783	0.598091	0.531333	0.543579	0.626335	0.484641	0.392798	0.473878	0.531576	0.165067	0.490811	0.492585	0.632559	0.576799	0.551882
Voice	0.319397	0.315784	0.396856	0.343928	0.335444	0.366012	0.387841	0.34683	0.403231	0.254455	0.239588	0.235752	0.294847	0.289902	0.191341	0.379745	0.372362	0.403623	0.401668	0.438743	0.387644	0.478138	0.384082	0.401571	0.404303	0.345931	0.402647	0.238993	0.247819	0.260686	0.565843	0.474998	0.468494	0.397139	0.514602	0.574714	0.527358	0.531602	0.61576	0.441048	0.324962	0.460644	0.517894	0.250438	0.456177	0.464466	0.610111	0.566551	0.534333
Voice	0.24343	0.298837	0.29866	0.152063	0.247051	0.219303	0.224365	0.358321	0.264847	0.12457	0.295361	0.175173	0.111085	0.188375	0.211898	0.362471	0.274216	0.368691	0.307235	0.329675	0.322085	0.37367	0.345787	0.367986	0.37329	0.31386	0.369598	0.244817	0.245061	0.257854	0.430952	0.381651	0.371669	0.352058	0.442242	0.446727	0.422574	0.413834	0.495123	0.369514	0.304823	0.354487	0.427033	0.338732	0.347673	0.387387	0.495444	0.479	0.42052
Voice	0.256476	0.247567	0.264986	0.254397	0.2829	0.273184	0.297767	0.354723	0.317251	0.179498	0.223426	0.206252	0.189105	0.206428	0.160534	0.326543	0.235278	0.325748	0.336173	0.362159	0.304449	0.412934	0.336446	0.389349	0.325906	0.295414	0.370869	0.213404	0.214784	0.19535	0.457164	0.427788	0.414666	0.343566	0.466998	0.499171	0.467683	0.46641	0.557265	0.361955	0.248973	0.416763	0.476656	0.250185	0.379297	0.389691	0.5567	0.504857	0.46311
Voice	0.252186	0.312445	0.232064	0.124423	0.196226	0.164871	0.186043	0.348733	0.210585	0.140425	0.259513	0.154481	0.127899	0.180849	0.180414	0.390951	0.266648	0.375273	0.308019	0.283143	0.311609	0.350593	0.301286	0.367092	0.391275	0.348327	0.378717	0.231253	0.25103	0.198252	0.395948	0.34356	0.363331	0.359886	0.418389	0.423561	0.39076	0.385555	0.476607	0.357917	0.302358	0.352704	0.412359	0.314677	0.320858	0.363903	0.47607	0.467438	0.421423
Voice	0.306214	0.361086	0.412478	0.331969	0.351529	0.340004	0.36163	0.354408	0.382871	0.262109	0.264425	0.218782	0.279905	0.27644	0.193686	0.385821	0.389428	0.406986	0.365421	0.412179	0.349706	0.426085	0.381009	0.360478	0.376611	0.334259	0.392606	0.258373	0.273437	0.301397	0.512089	0.427029	0.426154	0.375324	0.432641	0.513994	0.462109	0.473454	0.58758	0.400754	0.382621	0.417067	0.483772	0.244719	0.405558	0.404093	0.569974	0.515912	0.470273
Voice	0.290671	0.288912	0.30431	0.24041	0.258125	0.259597	0.29447	0.30176	0.288917	0.177884	0.217684	0.187228	0.178438	0.165347	0.190077	0.361117	0.289931	0.343351	0.36339	0.397316	0.369663	0.428745	0.356073	0.409148	0.36431	0.315763	0.374076	0.215532	0.193159	0.185557	0.471745	0.347302	0.350365	0.34462	0.375425	0.441948	0.348059	0.370572	0.4828	0.353538	0.296535	0.328321	0.392074	0.265222	0.408155	0.406086	0.500514	0.440324	0.439168
Voice	0.335219	0.351634	0.404069	0.328065	0.318158	0.325205	0.360263	0.368868	0.37693	0.244347	0.28592	0.213393	0.257616	0.25837	0.178209	0.411326	0.39079	0.432847	0.381043	0.43899	0.391316	0.442052	0.387541	0.389347	0.433571	0.369176	0.422817	0.233874	0.300589	0.249518	0.502465	0.372482	0.407834	0.389853	0.430946	0.497169	0.450031	0.426937	0.563801	0.347372	0.38553	0.393479	0.463184	0.259626	0.407727	0.401114	0.56994	0.506739	0.466449
Voice	0.326493	0.371594	0.409712	0.394064	0.444251	0.392802	0.381322	0.349567	0.400537	0.37033	0.396833	0.41627	0.423241	0.437161	0.385744	0.338784	0.393624	0.311787	0.3807	0.34261	0.353994	0.378724	0.393044	0.363294	0.348074	0.405624	0.362224	0.377306	0.38425	0.470684	0.377708	0.528865	0.386863	0.321117	0.452276	0.554487	0.563781	0.608059	0.668274	0.380207	0.381659	0.371228	0.478765	0.45747	0.390123	0.335187	0.53047	0.469822	0.40798
Voice	0.346678	0.295738	0.361155	0.422208	0.38666	0.408119	0.427723	0.439927	0.474109	0.299799	0.33028	0.344138	0.347393	0.351759	0.326781	0.327201	0.351155	0.344642	0.355431	0.402596	0.28898	0.442648	0.407799	0.399897	0.364446	0.33985	0.409261	0.338625	0.306219	0.373431	0.525755	0.568007	0.522508	0.315534	0.569513	0.593212	0.601282	0.614695	0.681828	0.38841	0.258208	0.509326	0.591376	0.390696	0.420692	0.41575	0.649992	0.616357	0.52299
Voice	0.366897	0.332739	0.396184	0.403608	0.410924	0.3971	0.422177	0.411136	0.473287	0.310375	0.346932	0.319003	0.357878	0.392335	0.29266	0.362873	0.376672	0.337577	0.367913	0.409972	0.293116	0.438934	0.422053	0.410243	0.356965	0.371582	0.349889	0.337841	0.336806	0.379461	0.54985	0.547061	0.498012	0.342216	0.541867	0.588871	0.564419	0.58361	0.638633	0.419725	0.354286	0.462845	0.541487	0.397562	0.449385	0.436837	0.615339	0.577295	0.488579
Voice	0.335278	0.317661	0.349796	0.36995	0.337471	0.347854	0.341454	0.365544	0.374689	0.308844	0.351445	0.371623	0.330653	0.357054	0.353544	0.320401	0.354179	0.376738	0.286044	0.357282	0.306734	0.349725	0.305846	0.325248	0.385735	0.375777	0.394495	0.333569	0.302789	0.392717	0.402289	0.524843	0.451286	0.297459	0.464195	0.523404	0.564295	0.569032	0.630662	0.374231	0.332156	0.406352	0.528849	0.417675	0.293551	0.295409	0.549438	0.529723	0.436333
Voice	0.324098	0.300412	0.352369	0.351252	0.327726	0.339997	0.343761	0.436371	0.394569	0.291625	0.317522	0.321015	0.31064	0.313419	0.288069	0.363864	0.319974	0.355526	0.324216	0.35594	0.267896	0.398005	0.350942	0.406957	0.367575	0.341463	0.404134	0.308797	0.294529	0.3199	0.489445	0.571317	0.502946	0.33806	0.554555	0.579088	0.598632	0.607178	0.667899	0.416202	0.296628	0.49208	0.580186	0.361842	0.372326	0.390929	0.611309	0.594554	0.489285
Voice	0.367884	0.378478	0.399275	0.416598	0.396957	0.380946	0.378513	0.400228	0.40502	0.363943	0.366033	0.385034	0.396989	0.407474	0.359434	0.389055	0.403891	0.369515	0.353465	0.392493	0.31972	0.391677	0.345847	0.346978	0.403059	0.406549	0.434626	0.336254	0.356555	0.417278	0.489367	0.57429	0.484703	0.328499	0.502596	0.574941	0.584757	0.615642	0.671138	0.409464	0.299298	0.467106	0.552038	0.4364	0.330568	0.334622	0.580191	0.568866	0.459502
Voice	0.325821	0.36776	0.384945	0.342389	0.37538	0.316569	0.295328	0.358357	0.330835	0.349708	0.366463	0.358761	0.373856	0.37311	0.340183	0.349791	0.393679	0.36198	0.328151	0.325947	0.276819	0.314991	0.30589	0.291915	0.360611	0.4036	0.377986	0.363681	0.344902	0.420229	0.403629	0.520994	0.429367	0.292725	0.445951	0.517105	0.562855	0.575763	0.632575	0.397041	0.380541	0.385786	0.519753	0.436884	0.269902	0.274242	0.527442	0.505163	0.398084
Voice	0.35245	0.304556	0.375061	0.390074	0.30872	0.361502	0.377191	0.321391	0.375968	0.333884	0.266689	0.343235	0.367975	0.343995	0.33258	0.35023	0.358014	0.371017	0.378652	0.379566	0.341224	0.397902	0.341335	0.348409	0.37762	0.374271	0.416045	0.322639	0.294616	0.358272	0.513603	0.563478	0.475496	0.327145	0.476124	0.599847	0.579707	0.598531	0.686399	0.415602	0.332183	0.451923	0.549802	0.394405	0.342959	0.338745	0.582862	0.545571	0.469794
Voice	0.348172	0.367522	0.408787	0.365	0.400967	0.363265	0.357648	0.371536	0.383771	0.356988	0.36419	0.344899	0.400323	0.391333	0.322922	0.369488	0.402712	0.32679	0.348978	0.348583	0.258352	0.35986	0.359952	0.315524	0.350025	0.387195	0.347882	0.37289	0.360901	0.435349	0.426741	0.553186	0.45936	0.310083	0.465147	0.556037	0.587382	0.610348	0.665325	0.407186	0.364726	0.41958	0.532061	0.431391	0.333939	0.316349	0.553922	0.535622	0.428008
Voice	0.347841	0.350134	0.36913	0.272445	0.281428	0.261383	0.283356	0.298766	0.284693	0.262303	0.256213	0.288515	0.291228	0.293339	0.264401	0.403239	0.375853	0.422357	0.38161	0.378951	0.366197	0.360633	0.353674	0.363035	0.43248	0.397013	0.436448	0.309205	0.271597	0.345197	0.452059	0.388966	0.366779	0.339633	0.369107	0.454072	0.379528	0.45857	0.539446	0.37103	0.377303	0.343055	0.385165	0.360335	0.355402	0.346262	0.500502	0.437923	0.430074
Voice	0.362164	0.367718	0.41339	0.426382	0.396994	0.380351	0.422893	0.329815	0.398572	0.339614	0.336682	0.320369	0.354434	0.34254	0.303019	0.431796	0.423037	0.400251	0.42987	0.457776	0.415656	0.429092	0.380552	0.357837	0.407828	0.399624	0.364307	0.334586	0.33191	0.371573	0.433677	0.445026	0.353457	0.406365	0.435349	0.536274	0.47237	0.536326	0.573089	0.401528	0.443117	0.371097	0.43851	0.302682	0.477259	0.440635	0.509811	0.452006	0.423252
Voice	0.398093	0.455679	0.407283	0.364165	0.354507	0.309731	0.323587	0.297169	0.290182	0.362723	0.36637	0.366184	0.374294	0.405186	0.361015	0.469862	0.44768	0.432238	0.429815	0.39017	0.438087	0.379411	0.40055	0.403314	0.483545	0.502971	0.477449	0.400144	0.395883	0.433451	0.378501	0.290229	0.303941	0.333228	0.275701	0.399752	0.319754	0.397472	0.510787	0.340011	0.490612	0.300791	0.28761	0.461117	0.429439	0.398697	0.427498	0.323622	0.388028
[truncated: 71 more columns]

## Sheet: Without auditory model 1000 fs
	Instrument	Instrument	Instrument	Instrument	Instrument	Instrument	Instrument	Instrument	Instrument	Instrument	Instrument	Instrument	Instrument	Instrument	Instrument	Instrument	Instrument	Instrument	Instrument	Instrument	Instrument	Instrument	Instrument	Instrument	Instrument	Instrument	Instrument	Instrument	Instrument	Instrument	Bird	Bird	Bird	Bird	Bird	Bird	Bird	Bird	Bird	Bird	Bird	Bird	Bird	Bird	Bird	Bird	Bird	Bird	Bird
Instrument	0	0.240016	0.253535	0.269586	0.28989	0.242156	0.226365	0.335349	0.27182	0.262855	0.331626	0.284452	0.28627	0.287285	0.260149	0.316083	0.253832	0.261574	0.337448	0.321903	0.320803	0.334511	0.315989	0.327597	0.29901	0.268112	0.290205	0.236232	0.271645	0.316634	0.379149	0.433283	0.345212	0.375292	0.492898	0.430204	0.49681	0.488835	0.525109	0.399079	0.316777	0.413296	0.422753	0.404001	0.358761	0.48641	0.483757	0.483585	0.370593
Instrument	0.240016	0	0.263491	0.339414	0.293118	0.328872	0.316373	0.324169	0.356254	0.261591	0.261143	0.282168	0.304548	0.280402	0.267387	0.348136	0.248016	0.286779	0.39441	0.349697	0.340219	0.406398	0.302606	0.357435	0.349944	0.282353	0.327031	0.275467	0.261487	0.286484	0.478615	0.486524	0.425141	0.424378	0.547055	0.515283	0.562713	0.53618	0.595615	0.443915	0.283113	0.456749	0.500288	0.356635	0.431162	0.527573	0.578494	0.556144	0.470399
Instrument	0.253535	0.263491	0	0.263283	0.263824	0.279599	0.270026	0.348443	0.291197	0.244726	0.324672	0.275189	0.270242	0.293644	0.28933	0.366175	0.233504	0.305878	0.381936	0.349326	0.375038	0.380891	0.313904	0.385543	0.372695	0.339362	0.351825	0.302532	0.293559	0.272345	0.429108	0.463479	0.398784	0.419396	0.56744	0.467609	0.514408	0.509663	0.555843	0.404302	0.294609	0.447142	0.452547	0.416629	0.397564	0.519183	0.571935	0.537753	0.437765
Instrument	0.269586	0.339414	0.263283	0	0.213135	0.165177	0.172755	0.363829	0.193063	0.163201	0.295762	0.192789	0.154263	0.208116	0.227784	0.452326	0.296539	0.35638	0.401735	0.344735	0.361886	0.3522	0.319027	0.376943	0.479232	0.404583	0.440927	0.294735	0.318972	0.263041	0.370179	0.349144	0.3469	0.449562	0.490057	0.413642	0.44078	0.414191	0.462807	0.436564	0.353111	0.382505	0.387949	0.355194	0.332206	0.529901	0.597811	0.492374	0.38163
Instrument	0.28989	0.293118	0.263824	0.213135	0	0.208354	0.229308	0.27129	0.237298	0.244009	0.222969	0.23892	0.242351	0.214274	0.259547	0.445831	0.279961	0.407635	0.410043	0.372925	0.400235	0.375123	0.282587	0.37949	0.462346	0.36986	0.421199	0.264581	0.251658	0.190035	0.447722	0.418095	0.379379	0.449588	0.550661	0.425126	0.472935	0.457855	0.501107	0.444965	0.345219	0.434686	0.430344	0.3412	0.388486	0.535814	0.598764	0.540215	0.428254
Instrument	0.242156	0.328872	0.279599	0.165177	0.208354	0	0.145763	0.3058	0.161981	0.2643	0.342618	0.267175	0.25003	0.264324	0.287903	0.393941	0.285188	0.332047	0.341357	0.306703	0.33778	0.272711	0.273663	0.31811	0.413605	0.365854	0.382489	0.280349	0.315713	0.305795	0.313683	0.381511	0.29491	0.375008	0.445928	0.354675	0.424305	0.428704	0.46004	0.379167	0.371088	0.351216	0.355705	0.416143	0.268916	0.435689	0.475022	0.432514	0.307392
Instrument	0.226365	0.316373	0.270026	0.172755	0.229308	0.145763	0	0.32218	0.163803	0.253995	0.338438	0.27664	0.237574	0.278088	0.297419	0.402023	0.275306	0.316852	0.337847	0.278432	0.314756	0.276903	0.267353	0.314412	0.399042	0.36489	0.377839	0.292135	0.325014	0.31904	0.311826	0.367843	0.288181	0.360228	0.478991	0.372615	0.428666	0.431397	0.48272	0.378722	0.369552	0.348377	0.348075	0.435902	0.266037	0.410446	0.490149	0.436184	0.302868
Instrument	0.335349	0.324169	0.348443	0.363829	0.27129	0.3058	0.32218	0	0.294792	0.380569	0.29794	0.370951	0.415371	0.350423	0.362794	0.344645	0.35544	0.331526	0.349453	0.370262	0.370427	0.338234	0.30244	0.283632	0.384997	0.362684	0.34129	0.283041	0.277887	0.343318	0.362945	0.425874	0.302296	0.340869	0.366222	0.410447	0.428349	0.472777	0.528771	0.375811	0.425618	0.301647	0.359951	0.400023	0.354146	0.415762	0.463988	0.416452	0.345753
Instrument	0.27182	0.356254	0.291197	0.193063	0.237298	0.161981	0.163803	0.294792	0	0.282009	0.34568	0.291172	0.274983	0.293196	0.318056	0.408009	0.314574	0.358841	0.372433	0.327735	0.378781	0.294086	0.291527	0.350531	0.432486	0.39801	0.401156	0.322093	0.347384	0.327971	0.312794	0.36166	0.280701	0.376593	0.430175	0.363444	0.407551	0.434856	0.464237	0.394599	0.405695	0.344345	0.326691	0.450312	0.268308	0.393631	0.495491	0.403517	0.300717
Instrument	0.262855	0.261591	0.244726	0.163201	0.244009	0.2643	0.253995	0.380569	0.282009	0	0.244828	0.129606	0.102539	0.191702	0.172012	0.42914	0.260152	0.342214	0.413831	0.403152	0.394745	0.442513	0.373998	0.451772	0.407649	0.319958	0.363177	0.256133	0.259934	0.210383	0.526315	0.363254	0.362706	0.480535	0.528384	0.473691	0.437552	0.424615	0.490199	0.476101	0.266582	0.418269	0.410357	0.311416	0.460468	0.589819	0.640265	0.594453	0.492259
Instrument	0.331626	0.261143	0.324672	0.295762	0.222969	0.342618	0.338438	0.29794	0.34568	0.244828	0	0.220287	0.279951	0.207801	0.196929	0.456925	0.327817	0.382747	0.451773	0.422915	0.416658	0.477212	0.352482	0.422777	0.442812	0.3172	0.396373	0.252973	0.220202	0.244722	0.557456	0.468033	0.41937	0.479182	0.577613	0.540809	0.510741	0.505611	0.564338	0.516167	0.313046	0.46686	0.46678	0.221014	0.490639	0.5877	0.641373	0.601197	0.521984
Instrument	0.284452	0.282168	0.275189	0.192789	0.23892	0.267175	0.27664	0.370951	0.291172	0.129606	0.220287	0	0.159095	0.150175	0.135082	0.459111	0.28866	0.369058	0.437679	0.421905	0.393163	0.440744	0.359868	0.43494	0.423178	0.327341	0.34125	0.231384	0.264511	0.193077	0.541477	0.371033	0.377309	0.492929	0.537824	0.483216	0.440231	0.434749	0.497217	0.496063	0.308647	0.429743	0.422033	0.254011	0.482484	0.601018	0.658332	0.606148	0.500772
Instrument	0.28627	0.304548	0.270242	0.154263	0.242351	0.25003	0.237574	0.415371	0.274983	0.102539	0.279951	0.159095	0	0.171531	0.177446	0.476597	0.253454	0.392524	0.446651	0.408961	0.417497	0.440786	0.381506	0.468919	0.464422	0.354623	0.41093	0.27962	0.290157	0.217432	0.500763	0.351	0.379724	0.519588	0.557038	0.461783	0.473717	0.415709	0.494874	0.476728	0.280768	0.439816	0.428762	0.311307	0.454191	0.607842	0.650181	0.599247	0.490141
Instrument	0.287285	0.280402	0.293644	0.208116	0.214274	0.264324	0.278088	0.350423	0.293196	0.191702	0.207801	0.150175	0.171531	0	0.15054	0.464369	0.28342	0.380167	0.440769	0.40293	0.40461	0.42745	0.325712	0.428099	0.439537	0.323531	0.392273	0.211998	0.226487	0.165308	0.51987	0.394254	0.387177	0.49539	0.555239	0.478856	0.469098	0.451617	0.513373	0.477876	0.310822	0.451187	0.432566	0.218002	0.465534	0.581729	0.627995	0.593779	0.496928
Instrument	0.260149	0.267387	0.28933	0.227784	0.259547	0.287903	0.297419	0.362794	0.318056	0.172012	0.196929	0.135082	0.177446	0.15054	0	0.43665	0.283946	0.350456	0.415368	0.387195	0.381327	0.435683	0.338373	0.415124	0.415247	0.299832	0.357514	0.199554	0.256276	0.182915	0.512773	0.393987	0.386152	0.478317	0.546491	0.494381	0.476882	0.467842	0.526687	0.465351	0.306883	0.44684	0.44535	0.225658	0.46819	0.578609	0.617351	0.588426	0.497797
Instrument	0.316083	0.348136	0.366175	0.452326	0.445831	0.393941	0.402023	0.344645	0.408009	0.42914	0.456925	0.459111	0.476597	0.464369	0.43665	0	0.347337	0.275949	0.292947	0.368695	0.332447	0.347241	0.398691	0.33866	0.237524	0.327713	0.280636	0.357773	0.366064	0.456702	0.392439	0.539549	0.416505	0.34596	0.468429	0.480442	0.550879	0.608486	0.627348	0.394218	0.405892	0.420721	0.469158	0.531366	0.407953	0.424221	0.434911	0.458559	0.388399
Instrument	0.253832	0.248016	0.233504	0.296539	0.279961	0.285188	0.275306	0.35544	0.314574	0.260152	0.327817	0.28866	0.253454	0.28342	0.283946	0.347337	0	0.275298	0.362555	0.299795	0.318473	0.363324	0.308504	0.362695	0.345731	0.253437	0.319357	0.283702	0.281222	0.283738	0.427083	0.451925	0.389637	0.403488	0.535181	0.462426	0.522203	0.510619	0.543633	0.439275	0.286337	0.441536	0.460911	0.388984	0.389141	0.531417	0.545446	0.543281	0.420571
Instrument	0.261574	0.286779	0.305878	0.35638	0.407635	0.332047	0.316852	0.331526	0.358841	0.342214	0.382747	0.369058	0.392524	0.380167	0.350456	0.275949	0.275298	0	0.315727	0.275687	0.257385	0.332748	0.347931	0.317078	0.272347	0.273427	0.237625	0.317106	0.34853	0.404632	0.360845	0.486862	0.347808	0.35079	0.434237	0.471431	0.528214	0.547478	0.58747	0.412026	0.339094	0.358139	0.434216	0.463989	0.370402	0.442335	0.458973	0.46591	0.366984
Instrument	0.337448	0.39441	0.381936	0.401735	0.410043	0.341357	0.337847	0.349453	0.372433	0.413831	0.451773	0.437679	0.446651	0.440769	0.415368	0.292947	0.362555	0.315727	0	0.300641	0.266984	0.268436	0.315186	0.277869	0.293242	0.347365	0.323059	0.313416	0.373172	0.407035	0.313361	0.489409	0.379275	0.332391	0.421751	0.439897	0.531443	0.552274	0.578299	0.356274	0.42416	0.396896	0.472272	0.489888	0.301797	0.406099	0.433018	0.441828	0.369589
Instrument	0.321903	0.349697	0.349326	0.344735	0.372925	0.306703	0.278432	0.370262	0.327735	0.403152	0.422915	0.421905	0.408961	0.40293	0.387195	0.368695	0.299795	0.275687	0.300641	0	0.226422	0.261746	0.280533	0.274237	0.361633	0.340487	0.326445	0.351632	0.380188	0.40458	0.287885	0.490266	0.386048	0.370883	0.465097	0.469897	0.575717	0.5721	0.610048	0.401098	0.390865	0.39154	0.481062	0.475738	0.297962	0.403042	0.466845	0.452898	0.352779
Instrument	0.320803	0.340219	0.375038	0.361886	0.400235	0.33778	0.314756	0.370427	0.378781	0.394745	0.416658	0.393163	0.417497	0.40461	0.381327	0.332447	0.318473	0.257385	0.266984	0.226422	0	0.282442	0.317457	0.296436	0.324381	0.311197	0.292288	0.324168	0.363781	0.401861	0.330128	0.537091	0.432893	0.338533	0.465048	0.50306	0.597527	0.599153	0.633515	0.39944	0.369545	0.418933	0.524376	0.475397	0.311551	0.431194	0.474358	0.487842	0.3988
Instrument	0.334511	0.406398	0.380891	0.3522	0.375123	0.272711	0.276903	0.338234	0.294086	0.442513	0.477212	0.440744	0.440786	0.42745	0.435683	0.347241	0.363324	0.332748	0.268436	0.261746	0.282442	0	0.264836	0.222575	0.368193	0.398927	0.363299	0.347076	0.389261	0.414466	0.257991	0.448527	0.345576	0.350191	0.408259	0.414492	0.520245	0.541933	0.569168	0.371116	0.460529	0.33468	0.412862	0.512769	0.247493	0.371658	0.439856	0.411285	0.28448
Instrument	0.315989	0.302606	0.313904	0.319027	0.282587	0.273663	0.267353	0.30244	0.291527	0.373998	0.352482	0.359868	0.381506	0.325712	0.338373	0.398691	0.308504	0.347931	0.315186	0.280533	0.317457	0.264836	0	0.245643	0.401794	0.356991	0.365099	0.290285	0.301494	0.316002	0.340802	0.461066	0.383122	0.378589	0.446263	0.450883	0.531091	0.516199	0.564793	0.434316	0.387728	0.396223	0.458885	0.386853	0.280163	0.422944	0.516111	0.489421	0.376465
Instrument	0.327597	0.357435	0.385543	0.376943	0.37949	0.31811	0.314412	0.283632	0.350531	0.451772	0.422777	0.43494	0.468919	0.428099	0.415124	0.33866	0.362695	0.317078	0.277869	0.274237	0.296436	0.222575	0.245643	0	0.364692	0.357435	0.350881	0.341478	0.365862	0.423551	0.282063	0.478236	0.344397	0.360754	0.411673	0.446291	0.540589	0.56542	0.59377	0.38298	0.444886	0.347016	0.429892	0.468786	0.277458	0.405852	0.442255	0.424283	0.317559
Instrument	0.29901	0.349944	0.372695	0.479232	0.462346	0.413605	0.399042	0.384997	0.432486	0.407649	0.442812	0.423178	0.464422	0.439537	0.415247	0.237524	0.345731	0.272347	0.293242	0.361633	0.324381	0.368193	0.401794	0.364692	0	0.301271	0.249211	0.339021	0.363776	0.432999	0.410458	0.546867	0.416876	0.349224	0.457157	0.488161	0.524658	0.568177	0.568975	0.436742	0.388209	0.435818	0.500434	0.508114	0.412848	0.44416	0.419313	0.452214	0.413014
Instrument	0.268112	0.282353	0.339362	0.404583	0.36986	0.365854	0.36489	0.362684	0.39801	0.319958	0.3172	0.327341	0.354623	0.323531	0.299832	0.327713	0.253437	0.273427	0.347365	0.340487	0.311197	0.398927	0.356991	0.357435	0.301271	0	0.277584	0.262	0.275007	0.338322	0.456717	0.457277	0.393659	0.419564	0.501508	0.480181	0.544226	0.544612	0.570932	0.448077	0.349824	0.448389	0.485842	0.380787	0.423061	0.54386	0.54184	0.56443	0.43968
Instrument	0.290205	0.327031	0.351825	0.440927	0.421199	0.382489	0.377839	0.34129	0.401156	0.363177	0.396373	0.34125	0.41093	0.392273	0.357514	0.280636	0.319357	0.237625	0.323059	0.326445	0.292288	0.363299	0.365099	0.350881	0.249211	0.277584	0	0.319031	0.328667	0.407801	0.396066	0.496966	0.361971	0.386643	0.43191	0.468085	0.522005	0.546466	0.5644	0.429961	0.389686	0.381996	0.437819	0.464156	0.404289	0.467407	0.453655	0.485878	0.391824
Instrument	0.236232	0.275467	0.302532	0.294735	0.264581	0.280349	0.292135	0.283041	0.322093	0.256133	0.252973	0.231384	0.27962	0.211998	0.199554	0.357773	0.283702	0.317106	0.313416	0.351632	0.324168	0.347076	0.290285	0.341478	0.339021	0.262	0.319031	0	0.208839	0.199779	0.422901	0.406845	0.34883	0.382379	0.455276	0.421469	0.452408	0.435865	0.499658	0.401773	0.320464	0.390021	0.416215	0.282285	0.395222	0.487693	0.515548	0.499697	0.425173
Instrument	0.271645	0.261487	0.293559	0.318972	0.251658	0.315713	0.325014	0.277887	0.347384	0.259934	0.220202	0.264511	0.290157	0.226487	0.256276	0.366064	0.281222	0.34853	0.373172	0.380188	0.363781	0.389261	0.301494	0.365862	0.363776	0.275007	0.328667	0.208839	0	0.225009	0.465057	0.435464	0.386101	0.407199	0.48921	0.463475	0.464889	0.454199	0.521546	0.440296	0.299376	0.402183	0.440251	0.278612	0.420891	0.510595	0.550856	0.523374	0.454413
Instrument	0.316634	0.286484	0.272345	0.263041	0.190035	0.305795	0.31904	0.343318	0.327971	0.210383	0.244722	0.193077	0.217432	0.165308	0.182915	0.456702	0.283738	0.404632	0.407035	0.40458	0.401861	0.414466	0.316002	0.423551	0.432999	0.338322	0.407801	0.199779	0.225009	0	0.507265	0.418402	0.431098	0.487677	0.557836	0.48376	0.526736	0.473518	0.539707	0.457799	0.321415	0.481974	0.490694	0.238128	0.464313	0.571171	0.618807	0.594391	0.510095
Bird	0.379149	0.478615	0.429108	0.370179	0.447722	0.313683	0.311826	0.362945	0.312794	0.526315	0.557456	0.541477	0.500763	0.51987	0.512773	0.392439	0.427083	0.360845	0.313361	0.287885	0.330128	0.257991	0.340802	0.282063	0.410458	0.456717	0.396066	0.422901	0.465057	0.507265	0	0.42243	0.278687	0.323835	0.3745	0.39373	0.519377	0.534602	0.563944	0.337866	0.500215	0.28551	0.383426	0.598668	0.264235	0.355059	0.389192	0.3467	0.257037
Bird	0.433283	0.486524	0.463479	0.349144	0.418095	0.381511	0.367843	0.425874	0.36166	0.363254	0.468033	0.371033	0.351	0.394254	0.393987	0.539549	0.451925	0.486862	0.489409	0.490266	0.537091	0.448527	0.461066	0.478236	0.546867	0.457277	0.496966	0.406845	0.435464	0.418402	0.42243	0	0.227754	0.472921	0.390666	0.303885	0.325837	0.282799	0.391515	0.367754	0.506796	0.320111	0.193628	0.47939	0.462544	0.564057	0.552335	0.438915	0.349303
Bird	0.345212	0.425141	0.398784	0.3469	0.379379	0.29491	0.288181	0.302296	0.280701	0.362706	0.41937	0.377309	0.379724	0.387177	0.386152	0.416505	0.389637	0.347808	0.379275	0.386048	0.432893	0.345576	0.383122	0.344397	0.416876	0.393659	0.361971	0.34883	0.386101	0.431098	0.278687	0.227754	0	0.372262	0.33673	0.286958	0.311989	0.359817	0.408735	0.347898	0.454967	0.209989	0.15836	0.49452	0.356587	0.44455	0.444348	0.345554	0.226966
Bird	0.375292	0.424378	0.419396	0.449562	0.449588	0.375008	0.360228	0.340869	0.376593	0.480535	0.479182	0.492929	0.519588	0.49539	0.478317	0.34596	0.403488	0.35079	0.332391	0.370883	0.338533	0.350191	0.378589	0.360754	0.349224	0.419564	0.386643	0.382379	0.407199	0.487677	0.323835	0.472921	0.372262	0	0.358514	0.40422	0.442026	0.489557	0.545136	0.299305	0.442328	0.325313	0.415361	0.554957	0.31621	0.306441	0.363588	0.332762	0.336503
Bird	0.492898	0.547055	0.56744	0.490057	0.550661	0.445928	0.478991	0.366222	0.430175	0.528384	0.577613	0.537824	0.557038	0.555239	0.546491	0.468429	0.535181	0.434237	0.421751	0.465097	0.465048	0.408259	0.446263	0.411673	0.457157	0.501508	0.43191	0.455276	0.48921	0.557836	0.3745	0.390666	0.33673	0.358514	0	0.394754	0.316441	0.444492	0.475021	0.395483	0.580109	0.267251	0.339354	0.596571	0.397469	0.330505	0.331313	0.22778	0.330313
Bird	0.430204	0.515283	0.467609	0.413642	0.425126	0.354675	0.372615	0.410447	0.363444	0.473691	0.540809	0.483216	0.461783	0.478856	0.494381	0.480442	0.462426	0.471431	0.439897	0.469897	0.50306	0.414492	0.450883	0.446291	0.488161	0.480181	0.468085	0.421469	0.463475	0.48376	0.39373	0.303885	0.286958	0.40422	0.394754	0	0.26668	0.292458	0.324752	0.340025	0.536966	0.349244	0.257452	0.572596	0.372311	0.451126	0.375825	0.364066	0.316124
Bird	0.49681	0.562713	0.514408	0.44078	0.472935	0.424305	0.428666	0.428349	0.407551	0.437552	0.510741	0.440231	0.473717	0.469098	0.476882	0.550879	0.522203	0.528214	0.531443	0.575717	0.597527	0.520245	0.531091	0.540589	0.524658	0.544226	0.522005	0.452408	0.464889	0.526736	0.519377	0.325837	0.311989	0.442026	0.316441	0.26668	0	0.247681	0.273925	0.402983	0.553761	0.324139	0.263533	0.556964	0.494158	0.412678	0.381736	0.282329	0.409432
Bird	0.488835	0.53618	0.509663	0.414191	0.457855	0.428704	0.431397	0.472777	0.434856	0.424615	0.505611	0.434749	0.415709	0.451617	0.467842	0.608486	0.510619	0.547478	0.552274	0.5721	0.599153	0.541933	0.516199	0.56542	0.568177	0.544612	0.546466	0.435865	0.454199	0.473518	0.534602	0.282799	0.359817	0.489557	0.444492	0.292458	0.247681	0	0.158776	0.432823	0.540423	0.396898	0.344967	0.532858	0.506919	0.522148	0.500233	0.423251	0.450695
Bird	0.525109	0.595615	0.555843	0.462807	0.501107	0.46004	0.48272	0.528771	0.464237	0.490199	0.564338	0.497217	0.494874	0.513373	0.526687	0.627348	0.543633	0.58747	0.578299	0.610048	0.633515	0.569168	0.564793	0.59377	0.568975	0.570932	0.5644	0.499658	0.521546	0.539707	0.563944	0.391515	0.408735	0.545136	0.475021	0.324752	0.273925	0.158776	0	0.492252	0.583843	0.453313	0.39335	0.59455	0.519947	0.562686	0.47143	0.451019	0.473712
Bird	0.399079	0.443915	0.404302	0.436564	0.444965	0.379167	0.378722	0.375811	0.394599	0.476101	0.516167	0.496063	0.476728	0.477876	0.465351	0.394218	0.439275	0.412026	0.356274	0.401098	0.39944	0.371116	0.434316	0.38298	0.436742	0.448077	0.429961	0.401773	0.440296	0.457799	0.337866	0.367754	0.347898	0.299305	0.395483	0.340025	0.402983	0.432823	0.492252	0	0.454057	0.345154	0.384029	0.568885	0.355285	0.370151	0.389041	0.351889	0.346988
Bird	0.316777	0.283113	0.294609	0.353111	0.345219	0.371088	0.369552	0.425618	0.405695	0.266582	0.313046	0.308647	0.280768	0.310822	0.306883	0.405892	0.286337	0.339094	0.42416	0.390865	0.369545	0.460529	0.387728	0.444886	0.388209	0.349824	0.389686	0.320464	0.299376	0.321415	0.500215	0.506796	0.454967	0.442328	0.580109	0.536966	0.553761	0.540423	0.583843	0.454057	0	0.470209	0.499738	0.38475	0.436086	0.552183	0.615039	0.589049	0.49547
Bird	0.413296	0.456749	0.447142	0.382505	0.434686	0.351216	0.348377	0.301647	0.344345	0.418269	0.46686	0.429743	0.439816	0.451187	0.44684	0.420721	0.441536	0.358139	0.396896	0.39154	0.418933	0.33468	0.396223	0.347016	0.435818	0.448389	0.381996	0.390021	0.402183	0.481974	0.28551	0.320111	0.209989	0.325313	0.267251	0.349244	0.324139	0.396898	0.453313	0.345154	0.470209	0	0.238016	0.51639	0.332882	0.384484	0.417319	0.302289	0.234358
Bird	0.422753	0.500288	0.452547	0.387949	0.430344	0.355705	0.348075	0.359951	0.326691	0.410357	0.46678	0.422033	0.428762	0.432566	0.44535	0.469158	0.460911	0.434216	0.472272	0.481062	0.524376	0.412862	0.458885	0.429892	0.500434	0.485842	0.437819	0.416215	0.440251	0.490694	0.383426	0.193628	0.15836	0.415361	0.339354	0.257452	0.263533	0.344967	0.39335	0.384029	0.499738	0.238016	0	0.52678	0.420314	0.471952	0.480607	0.359701	0.298601
Bird	0.404001	0.356635	0.416629	0.355194	0.3412	0.416143	0.435902	0.400023	0.450312	0.311416	0.221014	0.254011	0.311307	0.218002	0.225658	0.531366	0.388984	0.463989	0.489888	0.475738	0.475397	0.512769	0.386853	0.468786	0.508114	0.380787	0.464156	0.282285	0.278612	0.238128	0.598668	0.47939	0.49452	0.554957	0.596571	0.572596	0.556964	0.532858	0.59455	0.568885	0.38475	0.51639	0.52678	0	0.552083	0.643477	0.684369	0.673607	0.579101
Bird	0.358761	0.431162	0.397564	0.332206	0.388486	0.268916	0.266037	0.354146	0.268308	0.460468	0.490639	0.482484	0.454191	0.465534	0.46819	0.407953	0.389141	0.370402	0.301797	0.297962	0.311551	0.247493	0.280163	0.277458	0.412848	0.423061	0.404289	0.395222	0.420891	0.464313	0.264235	0.462544	0.356587	0.31621	0.397469	0.372311	0.494158	0.506919	0.519947	0.355285	0.436086	0.332882	0.420314	0.552083	0	0.34771	0.424313	0.400193	0.258885
Bird	0.48641	0.527573	0.519183	0.529901	0.535814	0.435689	0.410446	0.415762	0.393631	0.589819	0.5877	0.601018	0.607842	0.581729	0.578609	0.424221	0.531417	0.442335	0.406099	0.403042	0.431194	0.371658	0.422944	0.405852	0.44416	0.54386	0.467407	0.487693	0.510595	0.571171	0.355059	0.564057	0.44455	0.306441	0.330505	0.451126	0.412678	0.522148	0.562686	0.370151	0.552183	0.384484	0.471952	0.643477	0.34771	0	0.310521	0.260287	0.386873
Bird	0.483757	0.578494	0.571935	0.597811	0.598764	0.475022	0.490149	0.463988	0.495491	0.640265	0.641373	0.658332	0.650181	0.627995	0.617351	0.434911	0.545446	0.458973	0.433018	0.466845	0.474358	0.439856	0.516111	0.442255	0.419313	0.54184	0.453655	0.515548	0.550856	0.618807	0.389192	0.552335	0.444348	0.363588	0.331313	0.375825	0.381736	0.500233	0.47143	0.389041	0.615039	0.417319	0.480607	0.684369	0.424313	0.310521	0	0.245443	0.387967
Bird	0.483585	0.556144	0.537753	0.492374	0.540215	0.432514	0.436184	0.416452	0.403517	0.594453	0.601197	0.606148	0.599247	0.593779	0.588426	0.458559	0.543281	0.46591	0.441828	0.452898	0.487842	0.411285	0.489421	0.424283	0.452214	0.56443	0.485878	0.499697	0.523374	0.594391	0.3467	0.438915	0.345554	0.332762	0.22778	0.364066	0.282329	0.423251	0.451019	0.351889	0.589049	0.302289	0.359701	0.673607	0.400193	0.260287	0.245443	0	0.334368
Bird	0.370593	0.470399	0.437765	0.38163	0.428254	0.307392	0.302868	0.345753	0.300717	0.492259	0.521984	0.500772	0.490141	0.496928	0.497797	0.388399	0.420571	0.366984	0.369589	0.352779	0.3988	0.28448	0.376465	0.317559	0.413014	0.43968	0.391824	0.425173	0.454413	0.510095	0.257037	0.349303	0.226966	0.336503	0.330313	0.316124	0.409432	0.450695	0.473712	0.346988	0.49547	0.234358	0.298601	0.579101	0.258885	0.386873	0.387967	0.334368	0
Bird	0.381398	0.428808	0.427086	0.313659	0.380979	0.313108	0.318852	0.341905	0.332268	0.362631	0.414089	0.385696	0.374684	0.3868	0.374106	0.480592	0.39758	0.362096	0.37345	0.349799	0.370282	0.333428	0.331802	0.340482	0.457739	0.425895	0.414402	0.364882	0.375614	0.419244	0.321703	0.37072	0.288826	0.374094	0.33974	0.415501	0.425349	0.456698	0.506486	0.376652	0.39209	0.222363	0.338161	0.453836	0.253529	0.426	0.501421	0.432318	0.279051
Bird	0.322018	0.371028	0.311764	0.279169	0.285028	0.253613	0.239694	0.382347	0.274738	0.335329	0.406783	0.346527	0.2993	0.345533	0.33747	0.451398	0.323672	0.409438	0.348105	0.340542	0.371592	0.302205	0.274755	0.361449	0.460407	0.402572	0.416216	0.330719	0.363083	0.317608	0.348348	0.324803	0.345752	0.365383	0.448233	0.368507	0.429404	0.390211	0.458766	0.32333	0.370665	0.357262	0.38118	0.434955	0.278595	0.420578	0.508822	0.456287	0.355313
Bird	0.385349	0.433001	0.406743	0.311868	0.352405	0.314321	0.291836	0.341453	0.29198	0.365884	0.413267	0.368376	0.350471	0.364157	0.387563	0.491656	0.403011	0.416361	0.404806	0.380703	0.41736	0.349444	0.349959	0.398944	0.497977	0.452267	0.433515	0.359081	0.38002	0.398807	0.316695	0.26162	0.246095	0.370745	0.375919	0.288114	0.301659	0.323609	0.418713	0.342075	0.420171	0.263125	0.267876	0.483138	0.305069	0.381866	0.478641	0.389732	0.286663
Bird	0.359778	0.443555	0.399786	0.358876	0.380449	0.309679	0.311199	0.373865	0.289918	0.406474	0.486882	0.409645	0.385606	0.412593	0.441868	0.444456	0.38403	0.382905	0.397842	0.383359	0.441696	0.347617	0.384612	0.375662	0.459449	0.43288	0.406355	0.37646	0.437333	0.444557	0.269787	0.209723	0.169482	0.437078	0.409665	0.32163	0.408211	0.387935	0.426432	0.374838	0.483722	0.260665	0.264281	0.515362	0.360609	0.507121	0.499204	0.443282	0.241479
Bird	0.377165	0.42469	0.395032	0.307595	0.358965	0.296448	0.297695	0.302607	0.273144	0.389868	0.419834	0.405603	0.39657	0.406594	0.409259	0.442507	0.405082	0.360271	0.373728	0.346365	0.37835	0.310364	0.333154	0.341034	0.451602	0.450118	0.389077	0.367366	0.372662	0.435115	0.265637	0.372846	0.227895	0.333666	0.325454	0.382306	0.374188	0.418723	0.488864	0.371662	0.412078	0.173105	0.270309	0.493358	0.257245	0.372694	0.472893	0.370798	0.248855
Bird	0.398631	0.462548	0.425532	0.390182	0.406778	0.371307	0.372447	0.338461	0.347314	0.386861	0.426564	0.396793	0.404736	0.409745	0.404022	0.45604	0.434456	0.39595	0.432012	0.425381	0.458882	0.386712	0.401068	0.405223	0.477147	0.45442	0.404197	0.37579	0.389094	0.459337	0.337447	0.277195	0.229029	0.360683	0.306843	0.268247	0.283237	0.373557	0.422074	0.370505	0.436292	0.193466	0.172577	0.457323	0.369439	0.387882	0.451529	0.33985	0.290303
Bird	0.426701	0.472504	0.432054	0.380136	0.406709	0.345881	0.344205	0.347619	0.317512	0.394441	0.447784	0.412798	0.419319	0.419741	0.43325	0.476385	0.452465	0.41453	0.457904	0.439289	0.491437	0.39154	0.435146	0.419625	0.488115	0.492502	0.418942	0.404993	0.420501	0.469577	0.338004	0.24999	0.189564	0.389756	0.308138	0.259476	0.2501	0.345794	0.375073	0.389618	0.482005	0.200575	0.123478	0.537347	0.393098	0.4125	0.46487	0.337171	0.275996
Bird	0.340394	0.32539	0.310582	0.283733	0.332973	0.363326	0.351528	0.362304	0.366695	0.278525	0.33053	0.289646	0.292624	0.302507	0.279159	0.363882	0.31955	0.384089	0.415389	0.431417	0.42454	0.447651	0.369749	0.432448	0.437513	0.358001	0.423872	0.300325	0.288771	0.334894	0.486372	0.33674	0.366433	0.350777	0.471249	0.484602	0.387713	0.405917	0.511109	0.416225	0.274045	0.35892	0.371271	0.361251	0.430953	0.487561	0.602214	0.53368	0.484154
Bird	0.439578	0.512014	0.481353	0.468531	0.500912	0.4165	0.410368	0.427548	0.428953	0.543914	0.554665	0.569026	0.55129	0.542332	0.542493	0.450024	0.494269	0.463723	0.4068	0.425649	0.450165	0.406138	0.461422	0.395937	0.419203	0.520461	0.456438	0.452249	0.473176	0.544476	0.37237	0.484729	0.367871	0.314713	0.323636	0.385008	0.299216	0.401209	0.446576	0.363757	0.525326	0.366957	0.397547	0.628934	0.370137	0.322901	0.313572	0.235906	0.384312
Bird	0.36567	0.449066	0.415635	0.362291	0.412491	0.323915	0.308989	0.358985	0.320085	0.443606	0.491338	0.460283	0.452881	0.460632	0.467171	0.437066	0.410894	0.375525	0.359477	0.357634	0.39325	0.310546	0.377983	0.329207	0.405598	0.444191	0.398357	0.388286	0.426371	0.479116	0.290699	0.363004	0.234095	0.355886	0.358235	0.32291	0.411396	0.430668	0.444671	0.350058	0.48027	0.237143	0.30326	0.540634	0.262721	0.411729	0.431131	0.377988	0.219982
Bird	0.40441	0.389971	0.357835	0.421518	0.444518	0.418013	0.391448	0.37783	0.421482	0.441034	0.466736	0.49747	0.473762	0.470903	0.461813	0.369078	0.401275	0.34121	0.335067	0.372984	0.338654	0.399965	0.383739	0.364327	0.391011	0.43548	0.396746	0.375653	0.391377	0.464887	0.387006	0.543193	0.429725	0.285277	0.442509	0.539939	0.532525	0.571358	0.646902	0.332533	0.323481	0.380227	0.484165	0.534122	0.350638	0.374319	0.487865	0.4417	0.438623
Vehicle	0.351175	0.350554	0.392836	0.423064	0.380198	0.396562	0.414465	0.357546	0.442766	0.391438	0.35575	0.40965	0.413508	0.353532	0.351321	0.391711	0.354923	0.353664	0.38273	0.378551	0.373015	0.41472	0.356431	0.384462	0.385146	0.353122	0.362467	0.286567	0.273427	0.341995	0.452756	0.51379	0.465571	0.405183	0.469466	0.47637	0.529241	0.524062	0.549805	0.425951	0.392034	0.438089	0.51915	0.367891	0.422376	0.481451	0.498306	0.529758	0.470954
Vehicle	0.365792	0.339623	0.402558	0.451872	0.381341	0.42479	0.44037	0.368839	0.480788	0.422542	0.341985	0.408799	0.454151	0.371161	0.36984	0.396432	0.385557	0.36965	0.407212	0.389697	0.378059	0.441866	0.373702	0.401944	0.404715	0.36508	0.378395	0.305136	0.2808	0.351605	0.492374	0.59276	0.527842	0.455076	0.54416	0.559802	0.622393	0.620654	0.657757	0.477182	0.405465	0.501523	0.58499	0.357401	0.46454	0.533068	0.560182	0.600207	0.522413
Vehicle	0.473785	0.439728	0.495352	0.530954	0.438587	0.516614	0.546839	0.434635	0.563118	0.529735	0.437378	0.500942	0.535972	0.48664	0.480038	0.411513	0.486447	0.457626	0.446917	0.468649	0.420312	0.500482	0.460917	0.477648	0.410507	0.456064	0.444432	0.406308	0.385394	0.468416	0.543798	0.699788	0.639068	0.430835	0.564483	0.60394	0.642785	0.656554	0.656517	0.499967	0.522081	0.586002	0.691865	0.484123	0.515732	0.468217	0.488991	0.56309	0.581868
Vehicle	0.459236	0.429641	0.470591	0.496158	0.401252	0.489252	0.530024	0.40982	0.536956	0.54362	0.450884	0.527417	0.530945	0.480116	0.487882	0.39646	0.466037	0.431738	0.420385	0.434828	0.40616	0.467607	0.440368	0.445905	0.412943	0.435708	0.42958	0.401758	0.398361	0.453487	0.504618	0.708203	0.622308	0.422708	0.558069	0.598614	0.672133	0.695999	0.698097	0.482305	0.52282	0.580036	0.69158	0.503956	0.491674	0.462107	0.493695	0.570416	0.56748
Vehicle	0.457756	0.424673	0.471919	0.491652	0.408948	0.490792	0.527462	0.420709	0.538123	0.530246	0.458891	0.515637	0.528711	0.495793	0.487108	0.403994	0.474228	0.434619	0.430354	0.437347	0.402935	0.469895	0.454081	0.455565	0.420791	0.444381	0.44444	0.410055	0.405396	0.459748	0.522213	0.713191	0.635988	0.433868	0.583587	0.623226	0.679368	0.693852	0.707944	0.502214	0.516225	0.5887	0.694194	0.519654	0.489743	0.467099	0.504403	0.576818	0.567539
Vehicle	0.406268	0.338582	0.416632	0.475558	0.40482	0.47147	0.480193	0.430301	0.530519	0.428709	0.341746	0.413042	0.426865	0.387985	0.377062	0.400118	0.376075	0.374801	0.428253	0.40213	0.355629	0.483206	0.402165	0.442066	0.427843	0.362183	0.415575	0.338929	0.306505	0.363171	0.538891	0.656218	0.605643	0.462381	0.62556	0.644586	0.711763	0.698936	0.741131	0.524949	0.369613	0.576312	0.663249	0.389277	0.516416	0.566404	0.608322	0.671181	0.597452
Vehicle	0.374995	0.345269	0.404615	0.4414	0.377444	0.426145	0.445584	0.390001	0.486348	0.398708	0.322797	0.399907	0.41799	0.355711	0.338194	0.421855	0.364091	0.384722	0.427308	0.390093	0.38509	0.454612	0.364444	0.413511	0.429858	0.367485	0.39951	0.310627	0.274553	0.333692	0.508177	0.576965	0.536023	0.473583	0.563356	0.57072	0.628266	0.611127	0.658731	0.501376	0.375764	0.506781	0.586496	0.327732	0.47867	0.546674	0.585284	0.620296	0.542477
Vehicle	0.385648	0.376297	0.426058	0.468532	0.392398	0.427999	0.447834	0.373756	0.475339	0.451449	0.360418	0.427651	0.466247	0.387259	0.379201	0.39479	0.39163	0.40515	0.402196	0.404726	0.392662	0.431805	0.379765	0.410684	0.393862	0.377108	0.384463	0.310535	0.296662	0.36294	0.493005	0.586403	0.523812	0.440686	0.515004	0.520927	0.579694	0.576228	0.585015	0.46797	0.443447	0.497854	0.573312	0.373651	0.45136	0.511818	0.508458	0.561986	0.514388
Vehicle	0.362933	0.338222	0.392528	0.393057	0.341079	0.393494	0.420841	0.375762	0.442881	0.359172	0.284674	0.337435	0.363396	0.293092	0.294477	0.474008	0.35215	0.399192	0.448225	0.412491	0.417562	0.466033	0.354544	0.421396	0.457409	0.352676	0.40569	0.297583	0.263846	0.30066	0.531764	0.510042	0.485432	0.502003	0.554213	0.53375	0.566331	0.536269	0.584182	0.511154	0.364394	0.490842	0.532509	0.255858	0.493327	0.586758	0.605841	0.617901	0.529693
Vehicle	0.343651	0.335288	0.379722	0.392328	0.329913	0.383986	0.405209	0.347741	0.429419	0.347558	0.279653	0.330992	0.359253	0.29224	0.284992	0.441168	0.35005	0.391814	0.415157	0.40502	0.402731	0.439042	0.33662	0.391637	0.428607	0.340875	0.390162	0.269051	0.23552	0.277585	0.504073	0.493029	0.463271	0.471684	0.5181	0.500171	0.530159	0.508734	0.553675	0.478133	0.368236	0.461256	0.509732	0.249967	0.470889	0.549821	0.580432	0.586919	0.50687
Vehicle	0.364756	0.321937	0.384973	0.43808	0.401151	0.44195	0.44191	0.401506	0.503166	0.404089	0.384027	0.431292	0.430852	0.409778	0.40135	0.357935	0.353242	0.346193	0.383624	0.352085	0.319003	0.421579	0.357154	0.385844	0.397306	0.360161	0.388777	0.333988	0.320076	0.384384	0.456517	0.623708	0.558556	0.427927	0.569365	0.605773	0.685522	0.67865	0.717669	0.471828	0.350526	0.51973	0.632634	0.439216	0.434378	0.487343	0.550212	0.600116	0.527857
Vehicle	0.319967	0.305719	0.339791	0.361036	0.33161	0.364954	0.377391	0.367866	0.419841	0.309117	0.286818	0.334582	0.331155	0.291841	0.284271	0.396522	0.311896	0.341073	0.382313	0.344236	0.346061	0.412477	0.329813	0.378018	0.396506	0.334507	0.370925	0.269362	0.25106	0.276576	0.45735	0.495094	0.469325	0.437052	0.506585	0.510519	0.561948	0.544013	0.592937	0.451538	0.311787	0.440204	0.515523	0.293762	0.430895	0.497456	0.536187	0.565553	0.487634
Vehicle	0.40715	0.366524	0.407822	0.439133	0.374586	0.444682	0.463533	0.400026	0.507286	0.486505	0.44486	0.485362	0.489432	0.478461	0.456498	0.379473	0.409866	0.373484	0.378053	0.365208	0.331187	0.408509	0.367398	0.380223	0.416862	0.413425	0.426428	0.378322	0.393748	0.44661	0.450361	0.693038	0.596255	0.419523	0.594002	0.647957	0.738534	0.744458	0.77707	0.488489	0.435483	0.551008	0.684271	0.498819	0.427484	0.467566	0.553325	0.604132	0.535251
Vehicle	0.319415	0.320085	0.361395	0.329104	0.300785	0.346451	0.353553	0.338747	0.38953	0.290695	0.269109	0.288538	0.304104	0.27165	0.2644	0.447097	0.312445	0.36908	0.410148	0.370913	0.388038	0.423924	0.323188	0.382091	0.428272	0.340401	0.377342	0.264578	0.246925	0.264438	0.476539	0.432102	0.41892	0.450269	0.485798	0.475384	0.495241	0.469186	0.522385	0.469621	0.328883	0.410314	0.462649	0.243123	0.437225	0.529936	0.563866	0.557379	0.465284
Vehicle	0.327225	0.321374	0.365702	0.35142	0.309352	0.355292	0.36878	0.341388	0.402525	0.308329	0.256221	0.295214	0.313128	0.280791	0.263987	0.450153	0.322979	0.375506	0.413305	0.382339	0.395322	0.429986	0.327532	0.390546	0.434223	0.341292	0.385238	0.270126	0.24619	0.273947	0.489982	0.446837	0.431622	0.463576	0.501817	0.484827	0.510546	0.482598	0.537323	0.473936	0.341832	0.426512	0.475514	0.239844	0.453823	0.541963	0.578653	0.573758	0.48183
Vehicle	0.376336	0.310532	0.381751	0.44386	0.342651	0.42043	0.441952	0.372166	0.480811	0.395262	0.298914	0.370808	0.418306	0.331805	0.335247	0.410388	0.351562	0.379048	0.423815	0.405207	0.392715	0.455098	0.365233	0.421745	0.421394	0.36404	0.39876	0.307433	0.26484	0.323916	0.528419	0.625589	0.559597	0.476456	0.583195	0.595617	0.660573	0.648762	0.686414	0.523189	0.388867	0.5425	0.624616	0.348496	0.487723	0.568412	0.596015	0.635479	0.551699
Vehicle	0.338266	0.331327	0.370419	0.305697	0.308839	0.341897	0.362148	0.349793	0.387227	0.285726	0.267375	0.271697	0.280656	0.262986	0.240747	0.478031	0.326864	0.388032	0.423367	0.388131	0.403471	0.427958	0.322977	0.401172	0.452594	0.357593	0.398022	0.281853	0.242336	0.260569	0.490889	0.426298	0.418882	0.469621	0.498107	0.476195	0.481316	0.450642	0.514664	0.485807	0.341583	0.411678	0.454507	0.222072	0.451724	0.550894	0.587283	0.56853	0.478392
Vehicle	0.421198	0.388475	0.40038	0.446754	0.366726	0.423082	0.44689	0.399602	0.467071	0.47946	0.434669	0.472818	0.504101	0.451436	0.471864	0.373216	0.410172	0.399277	0.408467	0.389133	0.379927	0.418343	0.39844	0.404978	0.39689	0.423426	0.416779	0.401609	0.378348	0.436498	0.495372	0.713534	0.578858	0.419851	0.587663	0.61317	0.68195	0.713801	0.73423	0.514959	0.479609	0.566787	0.647745	0.486695	0.448721	0.461378	0.531605	0.541432	0.517364
Vehicle	0.419901	0.38646	0.396521	0.469714	0.433676	0.462434	0.460008	0.405803	0.484132	0.468419	0.441711	0.464499	0.499188	0.445192	0.465821	0.374777	0.417096	0.405122	0.423221	0.416842	0.391727	0.454928	0.416413	0.441498	0.40782	0.422598	0.412959	0.384861	0.379154	0.452167	0.522972	0.657418	0.566866	0.377106	0.518963	0.611061	0.595064	0.628496	0.684635	0.494272	0.426405	0.522413	0.59694	0.511068	0.479764	0.427557	0.522831	0.502283	0.533111
Vehicle	0.351243	0.339575	0.392716	0.426706	0.374108	0.39355	0.414523	0.366926	0.455865	0.421377	0.354501	0.412088	0.447091	0.362653	0.375631	0.391824	0.362929	0.369316	0.384052	0.368523	0.357819	0.413564	0.345222	0.379252	0.394764	0.363598	0.373669	0.30225	0.285539	0.360719	0.45629	0.572604	0.505773	0.438992	0.534529	0.545108	0.613731	0.610221	0.640363	0.468877	0.411405	0.480375	0.573393	0.376204	0.431366	0.511384	0.524612	0.569431	0.503153
Vehicle	0.392847	0.354886	0.417063	0.475373	0.396923	0.444894	0.462357	0.383914	0.49332	0.434539	0.376295	0.419801	0.475738	0.421023	0.384629	0.400729	0.403562	0.362536	0.419667	0.401137	0.367152	0.448879	0.388573	0.417926	0.408707	0.394248	0.387391	0.343428	0.331767	0.406276	0.490698	0.590941	0.543183	0.427163	0.54959	0.591762	0.624271	0.628271	0.680146	0.453788	0.4019	0.497863	0.589501	0.411024	0.489838	0.490307	0.539064	0.579446	0.541863
Vehicle	0.384579	0.35336	0.417584	0.468654	0.356674	0.447229	0.459546	0.377329	0.503623	0.416138	0.338193	0.413552	0.451408	0.388163	0.380575	0.402771	0.38969	0.409161	0.40266	0.406342	0.37208	0.443375	0.384575	0.408883	0.41557	0.373702	0.403715	0.31679	0.28826	0.345522	0.504475	0.607411	0.559065	0.453535	0.559719	0.581192	0.649308	0.641796	0.675162	0.485718	0.407937	0.528192	0.627671	0.356494	0.474971	0.533831	0.561971	0.607175	0.54682
Vehicle	0.438728	0.403534	0.414768	0.39216	0.395443	0.404969	0.463986	0.392183	0.460796	0.507525	0.481085	0.5088	0.502491	0.51344	0.486006	0.354744	0.437571	0.376559	0.350295	0.383587	0.334974	0.394594	0.402806	0.360294	0.400306	0.42852	0.413187	0.422305	0.434793	0.506905	0.413875	0.685993	0.575929	0.370134	0.541823	0.633558	0.71235	0.743772	0.768435	0.453101	0.476377	0.513599	0.665183	0.558543	0.424695	0.402778	0.507343	0.54218	0.50893
Vehicle	0.373148	0.302971	0.358544	0.40784	0.360829	0.415843	0.442346	0.379381	0.471131	0.454031	0.426456	0.46649	0.46644	0.440298	0.447386	0.319089	0.347729	0.321694	0.35857	0.336019	0.296609	0.389262	0.3643	0.35781	0.358751	0.354437	0.353743	0.376234	0.376294	0.45165	0.434841	0.679843	0.576218	0.378365	0.572929	0.623921	0.721046	0.731528	0.755176	0.483484	0.425642	0.532581	0.667854	0.526338	0.41796	0.464564	0.521918	0.573896	0.499078
Vehicle	0.385968	0.348408	0.383741	0.40676	0.383657	0.437371	0.454867	0.412098	0.498645	0.445488	0.429433	0.449801	0.449514	0.441181	0.439257	0.324939	0.387475	0.341176	0.35976	0.353139	0.286992	0.400642	0.361932	0.370284	0.375736	0.365802	0.382603	0.367178	0.384365	0.445688	0.446654	0.679792	0.589436	0.407776	0.596893	0.64188	0.733931	0.742988	0.772538	0.490352	0.409946	0.556467	0.682641	0.506395	0.426938	0.476405	0.553211	0.609836	0.531098
Vehicle	0.452277	0.436005	0.439865	0.433413	0.394349	0.449295	0.45593	0.395673	0.433524	0.563546	0.522528	0.560767	0.55559	0.548473	0.537174	0.354834	0.426975	0.368784	0.360738	0.360004	0.337522	0.394962	0.418475	0.379693	0.38297	0.434118	0.395648	0.446521	0.458192	0.528647	0.399968	0.694021	0.564821	0.33685	0.509747	0.6122	0.687711	0.728429	0.747886	0.439206	0.517644	0.508815	0.643269	0.596408	0.419426	0.358216	0.462745	0.48979	0.484181
Vehicle	0.352394	0.334061	0.391709	0.400498	0.344571	0.40565	0.437244	0.345068	0.468609	0.434645	0.341892	0.394359	0.428435	0.383548	0.362491	0.350235	0.387285	0.363177	0.378103	0.374067	0.340613	0.418209	0.370851	0.381863	0.366246	0.346122	0.366605	0.310383	0.315868	0.383649	0.475179	0.636015	0.559334	0.431935	0.561846	0.590996	0.670907	0.675411	0.698001	0.485655	0.454507	0.527484	0.634811	0.432627	0.462783	0.508303	0.531628	0.592938	0.528781
Vehicle	0.421416	0.374373	0.400978	0.410469	0.367387	0.433788	0.464795	0.386424	0.474346	0.513938	0.475076	0.503164	0.51376	0.486799	0.482777	0.354136	0.420212	0.364099	0.378499	0.367165	0.33507	0.405588	0.410224	0.381267	0.408595	0.411748	0.399317	0.405424	0.416052	0.478008	0.434956	0.692781	0.579345	0.412389	0.587654	0.636344	0.751364	0.762227	0.789325	0.491282	0.471043	0.557629	0.680744	0.537157	0.456704	0.465739	0.529484	0.581552	0.510501
Vehicle	0.39709	0.358231	0.429294	0.47817	0.423535	0.480114	0.496521	0.461628	0.549851	0.443928	0.383997	0.424239	0.424217	0.419045	0.398493	0.402418	0.412368	0.395199	0.446566	0.409056	0.355314	0.488312	0.429007	0.454981	0.433876	0.365057	0.405955	0.366381	0.345191	0.411947	0.544126	0.702084	0.63747	0.480373	0.64778	0.67858	0.750854	0.742953	0.781416	0.5393	0.389343	0.602185	0.696384	0.438774	0.524277	0.569706	0.628177	0.683639	0.617937
Vehicle	0.361591	0.335014	0.399308	0.453935	0.377718	0.429363	0.445058	0.408219	0.492229	0.392908	0.325334	0.377881	0.412931	0.347522	0.333319	0.383722	0.371146	0.36737	0.414321	0.385559	0.363227	0.458487	0.366519	0.418462	0.410554	0.342993	0.386902	0.302734	0.29451	0.334686	0.5133	0.608438	0.567696	0.468864	0.6	0.602098	0.675156	0.661645	0.70269	0.505125	0.374257	0.549511	0.634813	0.342372	0.490519	0.547601	0.588455	0.644778	0.568881
Voice	0.334461	0.37753	0.381313	0.372317	0.358452	0.39912	0.382678	0.378635	0.413918	0.312139	0.313441	0.299017	0.315115	0.306269	0.254739	0.461019	0.356598	0.375684	0.420087	0.409751	0.401437	0.443261	0.396505	0.426023	0.425979	0.320831	0.378962	0.301116	0.311255	0.290738	0.483252	0.452573	0.436467	0.458141	0.511293	0.520586	0.516227	0.533229	0.577137	0.492856	0.406649	0.413528	0.473511	0.285943	0.479097	0.543512	0.573458	0.58232	0.490673
Voice	0.364405	0.347579	0.390431	0.351261	0.291999	0.362319	0.394176	0.306225	0.394767	0.322952	0.203012	0.276661	0.346298	0.262236	0.230408	0.472652	0.39126	0.396837	0.44363	0.426304	0.430784	0.46612	0.374173	0.420683	0.459943	0.368692	0.401346	0.272141	0.24272	0.275864	0.504317	0.444064	0.427522	0.431405	0.503712	0.502963	0.47406	0.475467	0.546122	0.477835	0.360722	0.418163	0.451961	0.234977	0.464323	0.520081	0.577205	0.564148	0.498261
Voice	0.382916	0.387104	0.409844	0.4346	0.389977	0.429232	0.426362	0.363653	0.46415	0.385353	0.326897	0.317608	0.390494	0.33879	0.294604	0.452697	0.409824	0.417505	0.404345	0.426804	0.38792	0.434227	0.384872	0.403945	0.447084	0.383797	0.401682	0.315693	0.337517	0.346989	0.480693	0.476345	0.467734	0.446332	0.484597	0.524891	0.548419	0.524836	0.588398	0.469781	0.433777	0.443862	0.520902	0.296302	0.477652	0.516833	0.56357	0.573268	0.496007
Voice	0.337099	0.294925	0.335575	0.284172	0.36572	0.35921	0.36807	0.447544	0.409729	0.229555	0.350686	0.224994	0.213924	0.280891	0.253673	0.466628	0.295302	0.363341	0.43833	0.409811	0.375326	0.448795	0.400492	0.453641	0.441601	0.349602	0.384349	0.30615	0.313293	0.28485	0.527938	0.385344	0.434295	0.476389	0.549188	0.524713	0.505739	0.46469	0.547651	0.463096	0.289691	0.460233	0.45703	0.310862	0.493991	0.608827	0.645363	0.626301	0.537592
Voice	0.327062	0.264515	0.325212	0.337333	0.310482	0.392311	0.397407	0.394245	0.425712	0.263046	0.23802	0.260918	0.287528	0.222969	0.203053	0.436702	0.288245	0.37812	0.439739	0.395765	0.40251	0.488863	0.36719	0.437016	0.430378	0.305995	0.402527	0.252511	0.253063	0.238571	0.555312	0.507904	0.498544	0.491255	0.59335	0.567099	0.595927	0.56277	0.618097	0.495203	0.276051	0.511688	0.547695	0.250107	0.509791	0.5757	0.646986	0.639626	0.555411
Voice	0.322129	0.277105	0.280189	0.367612	0.349932	0.378712	0.3818	0.401905	0.42339	0.307271	0.295543	0.284484	0.32534	0.307307	0.261066	0.404259	0.307585	0.33423	0.397896	0.358057	0.321317	0.440159	0.358254	0.40529	0.400644	0.330112	0.364928	0.301888	0.296782	0.287219	0.506757	0.525565	0.497362	0.442066	0.572608	0.554353	0.604971	0.575681	0.620903	0.446131	0.250649	0.501644	0.552021	0.345111	0.457951	0.534216	0.604797	0.610537	0.531105
Voice	0.275221	0.300394	0.330635	0.2757	0.324763	0.277696	0.284132	0.370331	0.326075	0.266655	0.317827	0.269064	0.279813	0.283094	0.249229	0.386441	0.293595	0.34023	0.317902	0.320517	0.270112	0.337505	0.306441	0.347995	0.403986	0.334075	0.38678	0.2569	0.295387	0.295353	0.375599	0.423176	0.373115	0.368179	0.48063	0.451885	0.478829	0.477308	0.54459	0.370097	0.289327	0.405278	0.431125	0.381669	0.340025	0.457893	0.537313	0.499127	0.426047
Voice	0.275514	0.231414	0.256815	0.209229	0.192966	0.245454	0.235517	0.329108	0.265748	0.213827	0.255419	0.236952	0.225185	0.219871	0.244001	0.416076	0.257328	0.352495	0.365691	0.337947	0.326327	0.36282	0.263684	0.338831	0.413033	0.342135	0.390548	0.285636	0.248166	0.222953	0.432319	0.439602	0.405013	0.412563	0.553192	0.465582	0.452163	0.465903	0.540837	0.442225	0.258497	0.436828	0.431887	0.338989	0.355119	0.478168	0.586356	0.523781	0.444377
Voice	0.274365	0.273489	0.265139	0.24887	0.292243	0.270029	0.264871	0.344517	0.298883	0.22206	0.28177	0.228923	0.255061	0.25812	0.243374	0.378842	0.272866	0.279525	0.334776	0.288101	0.242361	0.332118	0.300433	0.33792	0.360378	0.297195	0.316001	0.262856	0.263347	0.286828	0.391111	0.432729	0.367273	0.356272	0.461831	0.466171	0.44256	0.473321	0.522172	0.386738	0.25537	0.38849	0.408626	0.349042	0.338592	0.467216	0.542337	0.48885	0.40726
Voice	0.359326	0.355014	0.392412	0.385916	0.416541	0.457723	0.455844	0.408157	0.504707	0.334162	0.331612	0.323388	0.353658	0.354921	0.288108	0.421125	0.394165	0.408004	0.427121	0.422248	0.394258	0.485068	0.415339	0.42742	0.438538	0.349843	0.397796	0.321976	0.313369	0.359439	0.533043	0.487453	0.493115	0.463532	0.549415	0.565833	0.562842	0.551769	0.617707	0.491325	0.319584	0.479628	0.530826	0.305986	0.507956	0.552158	0.598358	0.611801	0.552614
Voice	0.392214	0.344186	0.417159	0.377021	0.36405	0.425598	0.427855	0.362425	0.461165	0.308163	0.211025	0.226039	0.325384	0.243383	0.221428	0.525347	0.412356	0.452045	0.495961	0.463027	0.467622	0.532893	0.400565	0.458579	0.504836	0.391061	0.421904	0.304458	0.308877	0.290683	0.583513	0.459329	0.476121	0.525543	0.574116	0.576505	0.530348	0.522534	0.596523	0.557176	0.38871	0.487261	0.505985	0.165553	0.548034	0.614715	0.665164	0.643462	0.577178
Voice	0.345115	0.317935	0.390536	0.341762	0.358437	0.383589	0.402878	0.3518	0.425148	0.291073	0.253766	0.264601	0.314044	0.28091	0.19956	0.469773	0.363177	0.407536	0.447129	0.428425	0.434938	0.502662	0.385224	0.433474	0.471337	0.366096	0.403751	0.257729	0.279621	0.288663	0.547558	0.450252	0.463179	0.468202	0.551401	0.558473	0.523363	0.511662	0.586138	0.506887	0.327985	0.464892	0.491856	0.243681	0.506298	0.576024	0.626703	0.610322	0.548819
Voice	0.257171	0.297934	0.272926	0.146371	0.228872	0.217063	0.214695	0.383291	0.265374	0.132259	0.283469	0.169677	0.11552	0.186926	0.20294	0.439943	0.271939	0.365327	0.385299	0.3637	0.357692	0.391878	0.341766	0.42002	0.447493	0.340514	0.394809	0.263111	0.269183	0.243178	0.469111	0.36566	0.360974	0.458946	0.513839	0.439293	0.444007	0.42333	0.482537	0.425348	0.290996	0.404561	0.402359	0.333488	0.414515	0.554298	0.621593	0.56283	0.451798
Voice	0.292547	0.263933	0.265513	0.238103	0.277316	0.303383	0.310902	0.379739	0.337232	0.183075	0.233308	0.208818	0.198294	0.196453	0.171988	0.439726	0.249449	0.345304	0.405802	0.376869	0.369957	0.435758	0.351034	0.422902	0.413805	0.337858	0.395741	0.242221	0.260777	0.196078	0.494839	0.423829	0.419505	0.469553	0.56669	0.507836	0.504547	0.498344	0.55159	0.459437	0.249177	0.463688	0.469763	0.252147	0.450004	0.562139	0.635051	0.588235	0.509659
Voice	0.285432	0.326543	0.251384	0.11867	0.205649	0.194572	0.202061	0.382812	0.226316	0.142975	0.259451	0.157539	0.138572	0.174842	0.187391	0.482714	0.289113	0.390281	0.412833	0.380475	0.381002	0.40168	0.339736	0.409539	0.484862	0.394096	0.432771	0.278563	0.289926	0.206649	0.443137	0.343024	0.36074	0.472581	0.540592	0.442932	0.435227	0.415896	0.483804	0.438376	0.31403	0.419106	0.401771	0.314715	0.392835	0.575543	0.621326	0.547231	0.456963
Voice	0.341653	0.371122	0.398119	0.347576	0.378698	0.392504	0.382803	0.366143	0.432975	0.301498	0.28272	0.262996	0.316132	0.299959	0.225205	0.465044	0.384826	0.404503	0.414986	0.408523	0.394994	0.446884	0.380078	0.405272	0.443631	0.3554	0.412992	0.281002	0.301556	0.309318	0.511818	0.410376	0.426752	0.440293	0.511576	0.506491	0.480952	0.475633	0.566216	0.464915	0.363318	0.426261	0.46783	0.249066	0.454724	0.519622	0.580645	0.570314	0.498898
Voice	0.345035	0.334237	0.362947	0.292937	0.297164	0.332979	0.355131	0.32873	0.364532	0.273789	0.288583	0.277967	0.275569	0.238935	0.261715	0.447109	0.336019	0.381135	0.435939	0.441192	0.427739	0.47122	0.377345	0.447955	0.433504	0.352093	0.396464	0.242961	0.241417	0.261819	0.485035	0.360535	0.37322	0.398485	0.485584	0.46927	0.389791	0.390241	0.478991	0.430795	0.315002	0.373645	0.38039	0.292048	0.457208	0.497901	0.530372	0.535916	0.484354
Voice	0.377459	0.385554	0.404407	0.350018	0.371314	0.392037	0.407437	0.407104	0.45344	0.290065	0.304699	0.244594	0.288539	0.275538	0.213914	0.505529	0.406041	0.444515	0.430901	0.455857	0.441266	0.49537	0.406136	0.446245	0.510783	0.384491	0.451636	0.264085	0.3299	0.285271	0.517668	0.373378	0.41005	0.428052	0.534538	0.503688	0.472944	0.438938	0.543127	0.456792	0.367643	0.421819	0.447053	0.270512	0.468054	0.549938	0.636251	0.583134	0.50559
Voice	0.366907	0.398814	0.432003	0.424928	0.462984	0.391633	0.402449	0.3526	0.406911	0.456714	0.467942	0.485461	0.490898	0.486516	0.4371	0.318408	0.411295	0.342541	0.341958	0.360112	0.357525	0.366408	0.400978	0.354871	0.33798	0.392968	0.347525	0.383349	0.391667	0.464238	0.326981	0.534559	0.410423	0.324528	0.395377	0.471776	0.522383	0.547737	0.570268	0.362441	0.452216	0.36891	0.47289	0.521142	0.377064	0.359145	0.397968	0.40458	0.364931
Voice	0.346977	0.296883	0.352282	0.413687	0.405123	0.401699	0.401079	0.364978	0.450822	0.377584	0.374478	0.408124	0.423491	0.387456	0.384806	0.323279	0.327201	0.301591	0.323306	0.331943	0.283304	0.379159	0.362805	0.362302	0.337566	0.323529	0.350682	0.33532	0.328927	0.39553	0.414203	0.562782	0.482088	0.356457	0.504741	0.534145	0.588003	0.595525	0.641731	0.396922	0.313584	0.458844	0.552772	0.455064	0.405456	0.45386	0.497936	0.52001	0.459481
Voice	0.363821	0.340686	0.379327	0.409924	0.431155	0.376799	0.397249	0.379509	0.447603	0.371707	0.385013	0.366681	0.411837	0.41511	0.319002	0.389899	0.346916	0.300484	0.335832	0.365813	0.315975	0.409817	0.394037	0.394571	0.362277	0.351806	0.325228	0.333102	0.345004	0.380642	0.440691	0.499896	0.451602	0.392147	0.488966	0.516917	0.541386	0.542129	0.584758	0.430622	0.382075	0.424991	0.498495	0.442204	0.432266	0.510387	0.532693	0.549794	0.463366
Voice	0.345595	0.343271	0.353885	0.392494	0.371163	0.360195	0.354995	0.332496	0.394648	0.385393	0.417021	0.418884	0.424826	0.398203	0.414948	0.325278	0.351188	0.34657	0.268441	0.299033	0.290729	0.311981	0.298069	0.298695	0.357251	0.358759	0.352022	0.323904	0.312819	0.399389	0.337539	0.513582	0.422884	0.31672	0.446321	0.454781	0.542574	0.544639	0.577824	0.3559	0.375963	0.389005	0.502003	0.480854	0.291518	0.400527	0.459111	0.471673	0.385666
Voice	0.32163	0.30346	0.334229	0.339891	0.338121	0.322075	0.325927	0.3932	0.373446	0.34507	0.362309	0.37061	0.369912	0.353339	0.333051	0.36463	0.29603	0.315361	0.31187	0.292396	0.259022	0.323298	0.320056	0.345391	0.361748	0.330413	0.368989	0.304239	0.320006	0.342072	0.390863	0.561218	0.470976	0.388471	0.50879	0.526234	0.597561	0.597005	0.628832	0.416226	0.321648	0.453576	0.544834	0.411571	0.343332	0.454212	0.535294	0.528281	0.4401
Voice	0.378849	0.368107	0.392998	0.426552	0.420476	0.38823	0.378253	0.334173	0.401755	0.440059	0.429228	0.459182	0.480604	0.457753	0.427065	0.348514	0.394951	0.330549	0.296012	0.328495	0.290492	0.330061	0.324154	0.292676	0.367281	0.397467	0.376888	0.335249	0.379415	0.430514	0.346625	0.549776	0.450997	0.305733	0.444317	0.500178	0.567991	0.582544	0.622132	0.372822	0.379909	0.407107	0.520862	0.511367	0.316072	0.369211	0.442262	0.466265	0.395315
Voice	0.357546	0.395612	0.409432	0.409779	0.422124	0.361084	0.360308	0.349674	0.382971	0.456896	0.463171	0.467284	0.491363	0.46367	0.426905	0.332287	0.413554	0.345194	0.306411	0.322402	0.293602	0.318356	0.333999	0.327364	0.355984	0.39111	0.352049	0.350231	0.374135	0.445652	0.356444	0.543188	0.457915	0.338375	0.437405	0.488776	0.562406	0.575524	0.594022	0.386383	0.458906	0.407873	0.525805	0.510526	0.313872	0.368481	0.441482	0.461724	0.399955
Voice	0.391697	0.351126	0.397373	0.430934	0.371142	0.398104	0.416468	0.334438	0.417754	0.449591	0.383536	0.449472	0.473645	0.424431	0.444295	0.351702	0.387795	0.356384	0.348887	0.367261	0.336182	0.370264	0.348993	0.347205	0.370001	0.375187	0.375045	0.359871	0.341887	0.444554	0.427139	0.605768	0.508273	0.344478	0.490275	0.558109	0.616153	0.637153	0.663743	0.432106	0.439557	0.461168	0.574042	0.498313	0.380374	0.410479	0.481303	0.517282	0.446789
Voice	0.395626	0.429302	0.466907	0.461334	0.447485	0.395323	0.427052	0.366219	0.404593	0.526211	0.510984	0.5068	0.556926	0.526117	0.470492	0.354633	0.455488	0.342575	0.35537	0.368609	0.317652	0.349546	0.397	0.356352	0.361168	0.41412	0.354908	0.406759	0.435408	0.503946	0.372304	0.568056	0.478681	0.352512	0.413742	0.491528	0.548255	0.587912	0.596051	0.38832	0.505868	0.429359	0.541099	0.557272	0.374714	0.353471	0.398355	0.418558	0.404722
Voice	0.40393	0.376045	0.396886	0.319857	0.333522	0.333094	0.329902	0.321015	0.365167	0.340502	0.321183	0.301662	0.342851	0.347967	0.256735	0.487961	0.387968	0.436907	0.442394	0.41058	0.438627	0.41088	0.377342	0.387582	0.514694	0.393025	0.450221	0.325271	0.298068	0.369921	0.430949	0.372267	0.371474	0.383726	0.464326	0.447761	0.389107	0.429024	0.515241	0.392217	0.398918	0.35496	0.375144	0.34669	0.372537	0.450123	0.537119	0.490931	0.453376
Voice	0.38958	0.354413	0.406463	0.429505	0.415753	0.425304	0.426583	0.327956	0.446413	0.375198	0.348438	0.362725	0.385606	0.365891	0.323918	0.438537	0.387277	0.360346	0.412703	0.403761	0.413032	0.423159	0.370336	0.392424	0.431015	0.366799	0.36618	0.338286	0.345485	0.362419	0.400803	0.430532	0.36188	0.415367	0.449293	0.49069	0.473191	0.494519	0.54224	0.411965	0.424449	0.352102	0.417237	0.320623	0.462366	0.471206	0.508593	0.489432	0.425527
Voice	0.4555	0.477977	0.487059	0.407826	0.47345	0.440533	0.418515	0.306027	0.417228	0.36994	0.418715	0.362302	0.385165	0.406172	0.348068	0.449144	0.489367	0.437451	0.416294	0.476709	0.466245	0.443371	0.448732	0.404528	0.457426	0.44152	0.44565	0.357972	0.393369	0.409204	0.395197	0.295805	0.312926	0.319856	0.340652	0.394583	0.341311	0.382542	0.457638	0.352043	0.467616	0.292586	0.303837	0.417809	0.418586	0.389189	0.445175	0.366785	0.389545
[truncated: 71 more columns]
